# Supplementary material for: Emergence of high piezoelectricity from competing local polar order-disorder in relaxor ferroelectrics
Source: Nat Commun. 2023 Feb 23;14:1007. doi: 10.1038/s41467-023-36749-w (PMC9950361; doi:10.1038/s41467-023-36749-w)
Supplement: Supplementary file 3 — Source Data [file 41467_2023_36749_MOESM3_ESM.xlsx]

## Sheet: Figure 1d
45PT	Normalized intensity (arb. Units)			35PT	Normalized intensity (arb. Units)					30PT	Normalized intensity (arb. Units)			25PT	Normalized intensity (arb. Units)			20PT	Normalized intensity (arb. Units)
2Theta	Yobs	Ycal		2Theta	Yobs	Ycal	Ycal_T	Ycal_M		2Theta	Yobs	Ycal		2Theta	Yobs	Ycal		2Theta	Yobs	Ycal
2.68495	0.00361	0.00494		2.68495	0.00653	0.00863	0.00681	0.00806		2.68495	0.00488	0.0057		2.68499	0.00399	0.00598		2.68495	0.00842	0.00696
2.68519	0.00361	0.00496		2.68519	0.00829	0.00868	0.00682	0.0081		2.68519	0.00446	0.00575		2.68523	0.00415	0.00603		2.68519	0.0036	0.00706
2.68545	0.00319	0.00499		2.68545	0.00554	0.00873	0.00683	0.00814		2.68545	0.005	0.00579		2.68547	0.00509	0.00608		2.68545	0.00454	0.00717
2.68572	0.00377	0.00501		2.68572	0.00837	0.00878	0.00684	0.00818		2.68572	0.00547	0.00584		2.68571	0.00545	0.00614		2.68572	0.00792	0.00728
2.68598	0.00419	0.00504		2.68598	0.00921	0.00884	0.00685	0.00822		2.68598	0.00625	0.00589		2.68595	0.00677	0.0062		2.68598	0.01125	0.0074
2.68625	0.0042	0.00506		2.68625	0.00801	0.00889	0.00687	0.00827		2.68625	0.00553	0.00594		2.68618	0.00616	0.00626		2.68625	0.00833	0.00753
2.68651	0.00419	0.00509		2.68651	0.00713	0.00895	0.00688	0.00831		2.68651	0.00532	0.006		2.68642	0.00524	0.00632		2.68651	0.00764	0.00766
2.68678	0.00414	0.00511		2.68678	0.00688	0.00901	0.00689	0.00836		2.68678	0.00522	0.00605		2.68666	0.00416	0.00639		2.68678	0.00786	0.00781
2.68704	0.00368	0.00514		2.68704	0.00768	0.00907	0.00691	0.00841		2.68704	0.00504	0.00611		2.6869	0.00433	0.00646		2.68704	0.01075	0.00795
2.68731	0.00404	0.00517		2.68731	0.00696	0.00914	0.00692	0.00846		2.68731	0.00504	0.00617		2.68714	0.00486	0.00653		2.68731	0.01233	0.00812
2.68757	0.00395	0.0052		2.68757	0.00901	0.00921	0.00694	0.00851		2.68757	0.00477	0.00624		2.68738	0.00549	0.00661		2.68757	0.00732	0.00829
2.68784	0.00362	0.00523		2.68784	0.00711	0.00928	0.00695	0.00856		2.68784	0.00483	0.00631		2.68761	0.00519	0.00669		2.68784	0.00502	0.00848
2.6881	0.00477	0.00526		2.6881	0.00912	0.00935	0.00697	0.00862		2.6881	0.00445	0.00638		2.68785	0.00592	0.00678		2.6881	0.00896	0.00867
2.68837	0.00387	0.00529		2.68837	0.00628	0.00943	0.00698	0.00868		2.68837	0.00536	0.00645		2.68809	0.00512	0.00687		2.68837	0.00842	0.00889
2.68863	0.00464	0.00533		2.68863	0.0094	0.00951	0.007	0.00874		2.68863	0.00627	0.00653		2.68833	0.00562	0.00696		2.68863	0.00904	0.00912
2.68889	0.00352	0.00536		2.68889	0.00961	0.00959	0.00702	0.00881		2.68889	0.00579	0.00662		2.68857	0.0048	0.00707		2.68889	0.00993	0.00937
2.68916	0.0041	0.00539		2.68916	0.00896	0.00967	0.00704	0.00888		2.68916	0.0076	0.0067		2.6888	0.0054	0.00717		2.68916	0.0067	0.00963
2.68942	0.00391	0.00543		2.68942	0.00885	0.00977	0.00706	0.00895		2.68942	0.00766	0.0068		2.68904	0.00625	0.00729		2.68942	0.00803	0.00994
2.68969	0.0036	0.00547		2.68969	0.00984	0.00986	0.00708	0.00902		2.68969	0.0066	0.0069		2.68928	0.00606	0.00741		2.68969	0.01149	0.01026
2.68995	0.00444	0.0055		2.68995	0.00914	0.00996	0.0071	0.0091		2.68995	0.00711	0.00701		2.68952	0.00681	0.00753		2.68995	0.00901	0.01061
2.69022	0.00436	0.00554		2.69022	0.00855	0.01006	0.00712	0.00918		2.69022	0.0056	0.00712		2.68976	0.00701	0.00767		2.69022	0.00639	0.01099
2.69048	0.00502	0.00559		2.69048	0.00735	0.01017	0.00714	0.00927		2.69048	0.00692	0.00724		2.69	0.00643	0.00782		2.69048	0.01096	0.01142
2.69075	0.00517	0.00563		2.69075	0.00761	0.01028	0.00716	0.00936		2.69075	0.00587	0.00737		2.69023	0.00602	0.00797		2.69075	0.01112	0.01189
2.69101	0.00386	0.00567		2.69101	0.0097	0.0104	0.00719	0.00945		2.69101	0.00727	0.00751		2.69047	0.00707	0.00814		2.69101	0.01203	0.01242
2.69128	0.0041	0.00571		2.69128	0.00741	0.01053	0.00721	0.00955		2.69128	0.00621	0.00766		2.69071	0.00855	0.00832		2.69128	0.01407	0.013
2.69154	0.00518	0.00576		2.69154	0.00962	0.01066	0.00724	0.00966		2.69154	0.00724	0.00781		2.69095	0.0095	0.00852		2.69154	0.01321	0.01366
2.69181	0.00428	0.0058		2.69181	0.01014	0.0108	0.00726	0.00977		2.69181	0.00812	0.00798		2.69119	0.00806	0.00873		2.69181	0.0126	0.0144
2.69207	0.00389	0.00585		2.69207	0.00874	0.01095	0.00729	0.00989		2.69207	0.00725	0.00816		2.69143	0.00767	0.00896		2.69207	0.01394	0.01523
2.69233	0.00502	0.0059		2.69233	0.01094	0.0111	0.00732	0.01002		2.69233	0.00767	0.00836		2.69166	0.01115	0.00921		2.69233	0.01541	0.01619
2.6926	0.00457	0.00596		2.6926	0.01492	0.01127	0.00735	0.01015		2.6926	0.00948	0.00857		2.6919	0.01018	0.00948		2.6926	0.01509	0.01727
2.69286	0.00346	0.00601		2.69286	0.01129	0.01144	0.00738	0.01029		2.69286	0.00942	0.0088		2.69214	0.00947	0.00978		2.69286	0.01642	0.01853
2.69313	0.00374	0.00607		2.69313	0.01235	0.01162	0.00741	0.01044		2.69313	0.00939	0.00905		2.69238	0.0093	0.01011		2.69313	0.02318	0.01998
2.69339	0.00484	0.00613		2.69339	0.01543	0.01182	0.00745	0.0106		2.69339	0.00844	0.00932		2.69262	0.00989	0.01046		2.69339	0.03389	0.02167
2.69366	0.00518	0.00619		2.69366	0.01315	0.01203	0.00748	0.01078		2.69366	0.01077	0.00961		2.69283	0.00903	0.01086		2.69366	0.02938	0.02365
2.69392	0.00467	0.00625		2.69392	0.01426	0.01225	0.00752	0.01096		2.69392	0.0109	0.00994		2.69307	0.01055	0.01129		2.69392	0.02535	0.02596
2.69419	0.00544	0.00632		2.69419	0.01507	0.01248	0.00756	0.01116		2.69419	0.01064	0.0103		2.69331	0.01183	0.01177		2.69419	0.03178	0.02866
2.69445	0.00482	0.00639		2.69445	0.01423	0.01273	0.0076	0.01137		2.69445	0.01133	0.01071		2.69355	0.01221	0.0123		2.69445	0.02913	0.03181
2.69472	0.00464	0.00645		2.69472	0.016	0.013	0.00764	0.01159		2.69472	0.01196	0.01117		2.69378	0.01186	0.01289		2.69472	0.02898	0.03545
2.69498	0.00479	0.00653		2.69498	0.01469	0.01328	0.00768	0.01183		2.69498	0.0143	0.0117		2.69402	0.01151	0.01356		2.69498	0.03012	0.03961
2.69525	0.00476	0.0066		2.69525	0.01461	0.01359	0.00773	0.01209		2.69525	0.01407	0.01231		2.69426	0.01546	0.01432		2.69525	0.03629	0.04433
2.69551	0.00482	0.00669		2.69551	0.0152	0.01392	0.00777	0.01237		2.69551	0.01241	0.01301		2.6945	0.0167	0.01519		2.69551	0.04661	0.0496
2.69577	0.00538	0.00677		2.69577	0.01512	0.01427	0.00782	0.01268		2.69577	0.01481	0.01384		2.69474	0.01548	0.01621		2.69577	0.06043	0.05537
2.69604	0.00599	0.00685		2.69604	0.0165	0.01465	0.00787	0.013		2.69604	0.01568	0.0148		2.69497	0.01764	0.01741		2.69604	0.06226	0.06157
2.6963	0.00524	0.00694		2.6963	0.01953	0.01506	0.00793	0.01336		2.6963	0.01796	0.01591		2.69521	0.01561	0.01883		2.6963	0.06294	0.06805
2.69657	0.00459	0.00704		2.69657	0.0163	0.0155	0.00798	0.01375		2.69657	0.0174	0.01721		2.69545	0.01676	0.02052		2.69657	0.06687	0.07461
2.69683	0.00549	0.00713		2.69683	0.01726	0.01599	0.00804	0.01418		2.69683	0.01909	0.01872		2.69569	0.02287	0.02254		2.69683	0.08522	0.08093
2.6971	0.00579	0.00723		2.6971	0.01934	0.01652	0.0081	0.01465		2.6971	0.01914	0.02043		2.69593	0.02628	0.02495		2.6971	0.07361	0.08662
2.69736	0.00501	0.00734		2.69736	0.0187	0.0171	0.00816	0.01517		2.69736	0.01912	0.02241		2.69617	0.02454	0.02781		2.69736	0.08461	0.09123
2.69763	0.00567	0.00744		2.69763	0.01883	0.01774	0.00823	0.01574		2.69763	0.02014	0.02465		2.6964	0.02683	0.03117		2.69763	0.09509	0.09433
2.69789	0.00588	0.00756		2.69789	0.01767	0.01845	0.00829	0.01638		2.69789	0.02264	0.02718		2.69664	0.03195	0.03509		2.69789	0.08533	0.09563
2.69816	0.00575	0.00769		2.69816	0.01916	0.01924	0.00836	0.0171		2.69816	0.02573	0.03001		2.69688	0.03654	0.0396		2.69816	0.09009	0.09513
2.69842	0.00604	0.00781		2.69842	0.02405	0.02012	0.00843	0.01791		2.69842	0.02601	0.03313		2.69712	0.04247	0.04473		2.69842	0.09051	0.09318
2.69869	0.00646	0.00794		2.69869	0.02467	0.02111	0.00851	0.01882		2.69869	0.02592	0.03652		2.69736	0.0451	0.05048		2.69869	0.08122	0.09041
2.69895	0.00735	0.00808		2.69895	0.02741	0.02221	0.00859	0.01985		2.69895	0.03098	0.04025		2.6976	0.04857	0.05681		2.69895	0.07944	0.0876
2.69921	0.00771	0.00823		2.69921	0.02636	0.02346	0.00867	0.02102		2.69921	0.03424	0.04425		2.69783	0.05409	0.06364		2.69921	0.09078	0.08551
2.69948	0.00773	0.00838		2.69948	0.02833	0.02487	0.00875	0.02235		2.69948	0.03804	0.04852		2.69807	0.0618	0.07083		2.69948	0.09494	0.0848
2.69974	0.00783	0.00854		2.69974	0.02515	0.02647	0.00884	0.02385		2.69974	0.03959	0.053		2.69831	0.07709	0.07809		2.69974	0.08224	0.08604
2.70001	0.00789	0.0087		2.70001	0.02769	0.02827	0.00894	0.02555		2.70001	0.0474	0.05764		2.69855	0.08316	0.08501		2.70001	0.09398	0.08975
2.70025	0.00716	0.00888		2.70025	0.03082	0.0303	0.00904	0.02748		2.70025	0.05559	0.06231		2.69879	0.09319	0.09107		2.70025	0.09561	0.09641
2.70054	0.00793	0.00907		2.70054	0.03431	0.03258	0.00915	0.02966		2.70054	0.06329	0.06699		2.69902	0.09789	0.09566		2.70054	0.1032	0.10648
2.70078	0.00844	0.00926		2.70078	0.03762	0.03516	0.00927	0.03211		2.70078	0.06979	0.07148		2.69926	0.09344	0.09827		2.70078	0.11555	0.12039
2.70107	0.00848	0.00947		2.70107	0.04025	0.03804	0.0094	0.03486		2.70107	0.07788	0.07561		2.6995	0.09334	0.09862		2.70107	0.11738	0.1384
2.70133	0.00886	0.00969		2.70133	0.03949	0.04126	0.00955	0.03793		2.70133	0.09143	0.07919		2.69974	0.09578	0.09681		2.70133	0.15529	0.16058
2.70157	0.00955	0.00992		2.70157	0.04126	0.04483	0.00971	0.04134		2.70157	0.08902	0.08205		2.69998	0.09862	0.09322		2.70157	0.17466	0.18659
2.70186	0.00842	0.01016		2.70186	0.04311	0.04879	0.0099	0.04511		2.70186	0.09128	0.08406		2.70022	0.09079	0.08842		2.70186	0.19807	0.21556
2.7021	0.00952	0.01042		2.7021	0.04645	0.05314	0.01012	0.04924		2.7021	0.09601	0.08516		2.70045	0.08586	0.08305		2.7021	0.21383	0.24582
2.70236	0.00934	0.0107		2.70236	0.04731	0.0579	0.01038	0.05374		2.70236	0.09458	0.08541		2.70069	0.08269	0.07764		2.70236	0.23787	0.27468
2.70263	0.01093	0.01099		2.70263	0.05338	0.06308	0.01068	0.05862		2.70263	0.08573	0.08491		2.70093	0.07788	0.07266		2.70263	0.26867	0.29823
2.70289	0.01193	0.0113		2.70289	0.0605	0.06869	0.01104	0.06387		2.70289	0.09587	0.08387		2.70117	0.075	0.06849		2.70289	0.29435	0.31169
2.70316	0.01278	0.01163		2.70316	0.06336	0.07472	0.01148	0.06946		2.70316	0.09556	0.08255		2.70141	0.07339	0.06542		2.70316	0.2766	0.3109
2.70342	0.01147	0.01198		2.70342	0.06948	0.08118	0.01201	0.07539		2.70342	0.09167	0.08123		2.70165	0.07565	0.06372		2.70342	0.25905	0.29461
2.70369	0.01186	0.01235		2.70369	0.07055	0.08806	0.01266	0.08162		2.70369	0.08958	0.08023		2.70188	0.0756	0.0636		2.70369	0.2204	0.26568
2.70395	0.01231	0.01275		2.70395	0.07904	0.09535	0.01346	0.08812		2.70395	0.09399	0.07983		2.70212	0.07748	0.06527		2.70395	0.19421	0.2299
2.70422	0.01269	0.01318		2.70422	0.09197	0.10306	0.01445	0.09483		2.70422	0.09339	0.08031		2.70236	0.0814	0.06895		2.70422	0.15062	0.19305
2.70448	0.01316	0.01364		2.70448	0.10133	0.11117	0.01568	0.10171		2.70448	0.09142	0.08194		2.7026	0.08053	0.07483		2.70448	0.12656	0.15911
2.70475	0.01417	0.01413		2.70475	0.10851	0.11969	0.0172	0.10871		2.70475	0.09363	0.08495		2.70284	0.087	0.08308		2.70475	0.09772	0.12998
2.70501	0.01473	0.01466		2.70501	0.11685	0.12861	0.01909	0.11574		2.70501	0.0964	0.08952		2.70307	0.09399	0.09389		2.70501	0.08031	0.10607
2.70527	0.01576	0.01522		2.70527	0.13146	0.13797	0.02143	0.12276		2.70527	0.10053	0.09579		2.70331	0.10043	0.10739		2.70527	0.0685	0.087
2.70554	0.01627	0.01583		2.70554	0.135	0.14776	0.02431	0.12967		2.70554	0.10005	0.10376		2.70355	0.10342	0.12366		2.70554	0.0422	0.07207
2.7058	0.01668	0.0165		2.7058	0.15445	0.15802	0.02782	0.13641		2.7058	0.10913	0.11362		2.70379	0.12208	0.14269		2.7058	0.04242	0.06052
2.70607	0.01668	0.01722		2.70607	0.16737	0.16876	0.03208	0.14289		2.70607	0.11269	0.12525		2.70403	0.13842	0.16434		2.70607	0.04286	0.05164
2.70633	0.0188	0.01799		2.70633	0.17922	0.18	0.03718	0.14903		2.70633	0.11578	0.13858		2.70427	0.15279	0.18824		2.70633	0.04178	0.04484
2.7066	0.02078	0.01884		2.7066	0.19497	0.19174	0.04322	0.15474		2.7066	0.12808	0.15341		2.7045	0.17307	0.21369		2.7066	0.03305	0.0396
2.70686	0.0218	0.01977		2.70686	0.20376	0.20398	0.05024	0.15996		2.70686	0.13115	0.16941		2.70474	0.19209	0.23943		2.70686	0.02572	0.03553
2.70713	0.02119	0.02076		2.70713	0.2081	0.21669	0.05828	0.16462		2.70713	0.14635	0.18598		2.70498	0.21207	0.26354		2.70713	0.02408	0.03232
2.70739	0.02291	0.02187		2.70739	0.22623	0.22977	0.06732	0.16867		2.70739	0.15999	0.20279		2.70522	0.24273	0.28348		2.70739	0.02075	0.02973
2.70766	0.02353	0.02308		2.70766	0.23214	0.24315	0.07728	0.17209		2.70766	0.18532	0.21879		2.70546	0.26574	0.29651		2.70766	0.02393	0.02759
2.70792	0.02582	0.02443		2.70792	0.23248	0.25666	0.088	0.17488		2.70792	0.20575	0.23292		2.70569	0.28634	0.30058		2.70792	0.01996	0.02579
2.70818	0.02696	0.02591		2.70818	0.24497	0.27011	0.09926	0.17707		2.70818	0.22722	0.24406		2.70593	0.27455	0.29502		2.70818	0.01925	0.02421
2.70845	0.02997	0.02756		2.70845	0.25534	0.28323	0.11074	0.1787		2.70845	0.25314	0.25118		2.70617	0.26904	0.28071		2.70845	0.01813	0.0228
2.70871	0.03109	0.02938		2.70871	0.26678	0.29571	0.12208	0.17985		2.70871	0.27033	0.25364		2.70641	0.25709	0.25967		2.70871	0.01847	0.02153
2.70898	0.03353	0.03143		2.70898	0.27919	0.30719	0.13282	0.18058		2.70898	0.2686	0.25131		2.70665	0.23191	0.23435		2.70898	0.02139	0.02038
2.70924	0.03462	0.03373		2.70924	0.28691	0.31727	0.14251	0.18097		2.70924	0.26942	0.24441		2.70689	0.19413	0.20701		2.70924	0.01608	0.01931
2.70951	0.03593	0.03632		2.70951	0.29896	0.32552	0.15066	0.18108		2.70951	0.26167	0.23354		2.70712	0.16519	0.17959		2.70951	0.01017	0.01833
2.70977	0.03857	0.03924		2.70977	0.29735	0.33153	0.1568	0.18094		2.70977	0.23863	0.21951		2.70736	0.13507	0.15351		2.70977	0.01368	0.01742
2.71004	0.04404	0.04255		2.71004	0.30959	0.33491	0.16055	0.18058		2.71004	0.21759	0.20321		2.7076	0.10238	0.12972		2.71004	0.01264	0.01658
2.7103	0.04452	0.04629		2.7103	0.29888	0.33536	0.16159	0.17999		2.7103	0.18558	0.1855		2.70784	0.08984	0.10872		2.7103	0.01617	0.0158
2.71057	0.05018	0.05051		2.71057	0.30436	0.33271	0.15978	0.17915		2.71057	0.15555	0.1674		2.70805	0.08006	0.09071		2.71057	0.0109	0.0151
2.71083	0.05307	0.05535		2.71083	0.29446	0.32694	0.15516	0.178		2.71083	0.1281	0.14923		2.70829	0.06507	0.07563		2.71083	0.01354	0.01444
2.7111	0.05853	0.06088		2.7111	0.30134	0.31825	0.14799	0.17647		2.7111	0.12209	0.13173		2.70853	0.05798	0.06324		2.7111	0.0141	0.01382
2.71136	0.06466	0.06718		2.71136	0.28466	0.30699	0.1387	0.1745		2.71136	0.10157	0.11534		2.70877	0.04745	0.05323		2.71136	0.01346	0.01326
2.71162	0.07137	0.0744		2.71162	0.288	0.29369	0.12792	0.17199		2.71162	0.08858	0.10035		2.70901	0.04307	0.04525		2.71162	0.00707	0.01275
2.71189	0.08375	0.0827		2.71189	0.29978	0.27892	0.11627	0.16887		2.71189	0.07244	0.08687		2.70924	0.03543	0.03893		2.71189	0.01035	0.01227
2.71215	0.09281	0.09218		2.71215	0.29863	0.26327	0.10441	0.16507		2.71215	0.06307	0.07508		2.70948	0.03291	0.03396		2.71215	0.01186	0.01182
2.71242	0.10445	0.10328		2.71242	0.29823	0.24724	0.0929	0.16055		2.71242	0.05604	0.0647		2.70972	0.02895	0.03005		2.71242	0.00896	0.01141
2.71268	0.1163	0.11623		2.71268	0.29102	0.23126	0.08216	0.15531		2.71268	0.05191	0.05576		2.70996	0.03065	0.02696		2.71268	0.00872	0.01104
2.71295	0.12859	0.13142		2.71295	0.2739	0.2156	0.07246	0.14936		2.71295	0.04536	0.04814		2.7102	0.0256	0.02451		2.71295	0.00632	0.01069
2.71321	0.14734	0.14929		2.71321	0.25853	0.20048	0.06392	0.14277		2.71321	0.04319	0.0417		2.71044	0.01977	0.02253		2.71321	0.00824	0.01036
2.71348	0.16687	0.17023		2.71348	0.23339	0.18599	0.05658	0.13563		2.71348	0.03839	0.03629		2.71067	0.01924	0.02092		2.71348	0.00902	0.01006
2.71374	0.1933	0.19445		2.71374	0.20652	0.1722	0.05035	0.12806		2.71374	0.03566	0.03179		2.71091	0.02122	0.01958		2.71374	0.00675	0.00978
2.71401	0.22211	0.22151		2.71401	0.18075	0.15909	0.04511	0.1202		2.71401	0.0324	0.02808		2.71115	0.01922	0.01846		2.71401	0.00631	0.00951
2.71427	0.25299	0.25099		2.71427	0.16111	0.14668	0.04071	0.11218		2.71427	0.02999	0.02498		2.71139	0.01597	0.01748		2.71427	0.00668	0.00927
2.71454	0.27952	0.28043		2.71454	0.13292	0.13494	0.037	0.10415		2.71454	0.02752	0.02242		2.71163	0.01416	0.01664		2.71454	0.00714	0.00904
2.7148	0.31332	0.30635		2.7148	0.10806	0.12385	0.03384	0.09622		2.7148	0.02745	0.02031		2.71186	0.01619	0.01588		2.7148	0.00401	0.00882
2.71506	0.32336	0.32429		2.71506	0.09824	0.1134	0.03111	0.0885		2.71506	0.02195	0.01858		2.7121	0.01745	0.0152		2.71506	0.00481	0.00862
2.71533	0.33868	0.3303		2.71533	0.08144	0.10359	0.02871	0.08108		2.71533	0.02174	0.01714		2.71234	0.01556	0.01458		2.71533	0.0036	0.00844
2.71559	0.32865	0.32293		2.71559	0.07209	0.09441	0.02658	0.07403		2.71559	0.01809	0.01597		2.71258	0.01394	0.01402		2.71559	0.01064	0.00826
2.71586	0.31068	0.30356		2.71586	0.06264	0.08587	0.02467	0.06741		2.71586	0.01741	0.01497		2.71282	0.01271	0.01349		2.71586	0.00687	0.00809
2.71612	0.28258	0.27622		2.71612	0.05736	0.07796	0.02294	0.06123		2.71612	0.01907	0.01414		2.71306	0.01152	0.013		2.71612	0.00503	0.00793
2.71639	0.24798	0.24546		2.71639	0.0472	0.07069	0.02138	0.05552		2.71639	0.01725	0.01343		2.71329	0.01025	0.01255		2.71639	0.00775	0.00779
2.71665	0.22184	0.21503		2.71665	0.04578	0.06406	0.01998	0.05029		2.71665	0.01641	0.01282		2.71353	0.00903	0.01213		2.71665	0.01128	0.00764
2.71692	0.19744	0.18719		2.71692	0.03986	0.05806	0.01872	0.04554		2.71692	0.01505	0.01229		2.71377	0.01135	0.01173		2.71692	0.0096	0.00751
2.71715	0.16603	0.16308		2.71715	0.03895	0.05265	0.01761	0.04125		2.71715	0.01345	0.01183		2.71401	0.01082	0.01136		2.71715	0.0068	0.00738
2.71745	0.1534	0.14235		2.71745	0.03575	0.04782	0.01662	0.03741		2.71745	0.01436	0.01142		2.71425	0.00774	0.01101		2.71745	0.00433	0.00726
2.71768	0.12982	0.12495		2.71768	0.03318	0.04353	0.01575	0.03399		2.71768	0.01172	0.01105		2.71449	0.0081	0.01069		2.71768	0.00444	0.00715
2.71798	0.11575	0.11038		2.71798	0.02504	0.03974	0.01499	0.03096		2.71798	0.01067	0.01071		2.71472	0.00842	0.01038		2.71798	0.0032	0.00704
2.71824	0.10178	0.09814		2.71824	0.02546	0.0364	0.01433	0.02828		2.71824	0.0092	0.0104		2.71496	0.00967	0.01009		2.71824	0.00722	0.00694
2.71848	0.09766	0.08779		2.71848	0.02718	0.03348	0.01375	0.02594		2.71848	0.01141	0.01012		2.7152	0.01073	0.00982		2.71848	0.00613	0.00685
2.71877	0.08018	0.07896		2.71877	0.02311	0.03092	0.01323	0.02389		2.71877	0.01222	0.00986		2.71544	0.00903	0.00957		2.71877	0.00849	0.00676
2.71901	0.07281	0.07143		2.71901	0.02457	0.02868	0.01278	0.02211		2.71901	0.00871	0.00962		2.71568	0.00767	0.00933		2.71901	0.00399	0.00667
2.71927	0.06548	0.06484		2.71927	0.02171	0.02673	0.01237	0.02057		2.71927	0.00822	0.00939		2.71591	0.00746	0.00911		2.71927	0.00767	0.00658
2.71954	0.05933	0.05907		2.71954	0.02256	0.02502	0.012	0.01923		2.71954	0.00816	0.00917		2.71615	0.00678	0.0089		2.71954	0.00548	0.0065
2.7198	0.05466	0.05401		2.7198	0.02046	0.02353	0.01166	0.01808		2.7198	0.00826	0.00897		2.71639	0.00671	0.0087		2.7198	0.00317	0.00643
2.72007	0.04766	0.04956		2.72007	0.01953	0.02222	0.01135	0.01708		2.72007	0.00846	0.00878		2.71663	0.0069	0.00851		2.72007	0.00354	0.00635
2.72033	0.04617	0.04562		2.72033	0.01934	0.02108	0.01106	0.01622		2.72033	0.00784	0.00859		2.71687	0.00723	0.00834		2.72033	0.0069	0.00628
2.72059	0.03889	0.04216		2.72059	0.01887	0.02007	0.01079	0.01548		2.72059	0.00732	0.00842		2.71711	0.00825	0.00817		2.72059	0.00608	0.00622
2.72086	0.03957	0.03905		2.72086	0.01881	0.01919	0.01054	0.01485		2.72086	0.00749	0.00826		2.71734	0.00665	0.00802		2.72086	0.00611	0.00615
2.72112	0.03374	0.03627		2.72112	0.01668	0.0184	0.01031	0.0143		2.72112	0.00782	0.0081		2.71758	0.00698	0.00787		2.72112	0.00944	0.00609
2.72139	0.02964	0.03379		2.72139	0.01458	0.01771	0.01009	0.01382		2.72139	0.00645	0.00795		2.71782	0.00729	0.00773		2.72139	0.00332	0.00603
2.72165	0.0296	0.03156		2.72165	0.01489	0.0171	0.00989	0.01341		2.72165	0.00731	0.00781		2.71806	0.00621	0.0076		2.72165	0.00558	0.00598
2.72192	0.02732	0.02956		2.72192	0.01268	0.01655	0.0097	0.01306		2.72192	0.00797	0.00768		2.7183	0.00569	0.00747		2.72192	0.00752	0.00592
2.72218	0.02367	0.02775		2.72218	0.0153	0.01606	0.00952	0.01275		2.72218	0.00691	0.00755		2.71853	0.00729	0.00735		2.72218	0.00556	0.00587
2.72245	0.02264	0.02614		2.72245	0.01555	0.01562	0.00935	0.01247		2.72245	0.00795	0.00743		2.71877	0.00543	0.00724		2.72245	0.00424	0.00582
2.72271	0.02159	0.02466		2.72271	0.01377	0.01522	0.00919	0.01223		2.72271	0.00722	0.00731		2.71901	0.00517	0.00714		2.72271	0.00492	0.00578
2.72298	0.02049	0.02332		2.72298	0.01378	0.01487	0.00905	0.01202		2.72298	0.00701	0.0072		2.71925	0.00419	0.00703		2.72298	0.00784	0.00572
2.72324	0.01818	0.02209		2.72324	0.01073	0.01454	0.00891	0.01183		2.72324	0.00562	0.0071		2.71949	0.00433	0.00694		2.72324	0.00846	0.00568
2.72351	0.01791	0.02098		2.72351	0.01215	0.01425	0.00879	0.01166		2.72351	0.00783	0.007		2.71973	0.00542	0.00685		2.72351	0.00534	0.00564
2.72377	0.01477	0.01996		2.72377	0.01339	0.01397	0.00867	0.01151		2.72377	0.00672	0.0069		2.71996	0.00593	0.00676		2.72377	0.00556	0.00559
2.72403	0.0155	0.01903		2.72403	0.0129	0.01372	0.00856	0.01137		2.72403	0.00585	0.00681		2.7202	0.00708	0.00667		2.72403	0.00625	0.00556
2.7243	0.01528	0.01817		2.7243	0.01313	0.01349	0.00846	0.01123		2.7243	0.0057	0.00672		2.72044	0.00827	0.00659		2.7243	0.00436	0.00552
2.72456	0.0137	0.01738		2.72456	0.01122	0.01327	0.00836	0.01111		2.72456	0.00573	0.00664		2.72068	0.00579	0.00652		2.72456	0.00434	0.00548
2.72483	0.01432	0.01665		2.72483	0.00945	0.01307	0.00827	0.011		2.72483	0.00566	0.00656		2.72092	0.00566	0.00644		2.72483	0.00892	0.00545
2.72509	0.01245	0.01597		2.72509	0.01018	0.01287	0.00819	0.01088		2.72509	0.00578	0.00648		2.72115	0.00729	0.00638		2.72509	0.00826	0.00541
2.72536	0.01016	0.01535		2.72536	0.01045	0.01269	0.00811	0.01078		2.72536	0.00449	0.00641		2.72139	0.00578	0.00631		2.72536	0.00343	0.00538
2.72562	0.00857	0.01477		2.72562	0.00999	0.01252	0.00804	0.01068		2.72562	0.00529	0.00634		2.72163	0.00545	0.00625		2.72562	0.00131	0.00534
2.72589	0.01134	0.01424		2.72589	0.01061	0.01235	0.00797	0.01058		2.72589	0.00653	0.00627		2.72187	0.00429	0.00618		2.72589	0.00337	0.00532
2.72615	0.00941	0.01374		2.72615	0.01122	0.01219	0.00791	0.01048		2.72615	0.00597	0.00621		2.72211	0.00408	0.00613		2.72615	0.00769	0.00528
2.72642	0.0098	0.01327		2.72642	0.00911	0.01203	0.00785	0.01038		2.72642	0.00517	0.00614		2.72235	0.00577	0.00607		2.72642	0.00611	0.00525
2.72668	0.01056	0.01284		2.72668	0.00988	0.01188	0.00779	0.01029		2.72668	0.00564	0.00609		2.72258	0.0059	0.00602		2.72668	0.00397	0.00522
2.72694	0.00966	0.01243		2.72694	0.00878	0.01174	0.00774	0.0102		2.72694	0.00626	0.00603		2.72282	0.00527	0.00596		2.72694	0.00336	0.0052
2.72721	0.00844	0.01205		2.72721	0.00919	0.0116	0.00769	0.01011		2.72721	0.00534	0.00597		2.72306	0.00461	0.00591		2.72721	0.00471	0.00517
2.72747	0.00844	0.0117		2.72747	0.00914	0.01146	0.00764	0.01002		2.72747	0.00494	0.00592		2.72327	0.00344	0.00587		2.72747	0.00503	0.00514
2.72774	0.00936	0.01136		2.72774	0.00813	0.01133	0.00759	0.00994		2.72774	0.00477	0.00587		2.72351	0.00515	0.00582		2.72774	0.00457	0.00512
2.728	0.0084	0.01105		2.728	0.01083	0.0112	0.00755	0.00985		2.728	0.00536	0.00582		2.72375	0.00416	0.00577		2.728	0.00639	0.0051
2.72827	0.00838	0.01075		2.72827	0.01062	0.01108	0.00751	0.00977		2.72827	0.00467	0.00578		2.72399	0.00408	0.00573		2.72827	0.00519	0.00508
2.72853	0.0083	0.01047		2.72853	0.00847	0.01096	0.00747	0.00968		2.72853	0.00543	0.00573		2.72423	0.00425	0.00569		2.72853	0.00891	0.00505
2.7288	0.00737	0.0102		2.7288	0.00818	0.01084	0.00743	0.0096		2.7288	0.00363	0.00569		2.72447	0.00481	0.00565		2.7288	0.0074	0.00503
2.72906	0.00861	0.00996		2.72906	0.0081	0.01072	0.0074	0.00952		2.72906	0.00468	0.00565		2.7247	0.00474	0.00561		2.72906	0.00578	0.005
2.72933	0.00681	0.00972		2.72933	0.00748	0.01061	0.00736	0.00945		2.72933	0.00437	0.00561		2.72494	0.00435	0.00558		2.72933	0.00313	0.00499
2.72959	0.00659	0.0095		2.72959	0.00729	0.0105	0.00733	0.00937		2.72959	0.00398	0.00557		2.72518	0.00456	0.00554		2.72959	0.00477	0.00497
2.72986	0.00596	0.00929		2.72986	0.00691	0.0104	0.0073	0.0093		2.72986	0.00524	0.00553		2.72542	0.00392	0.00551		2.72986	0.00435	0.00495
3.07995	0.00604	0.00661		3.07995	0.00817	0.00775	0.00645	0.0073		3.07995	0.00458	0.00544		2.72566	0.00409	0.00547		3.07995	0.00414	0.00456
3.08022	0.00521	0.0067		3.08022	0.00779	0.00778	0.00646	0.00731		3.08022	0.00547	0.00546		2.7259	0.00539	0.00544		3.08022	0.00256	0.00457
3.08048	0.00564	0.00679		3.08048	0.00725	0.0078	0.00646	0.00733		3.08048	0.00608	0.00548		2.72613	0.00392	0.00541		3.08048	0.00676	0.00458
3.08074	0.0074	0.00689		3.08074	0.01097	0.00782	0.00647	0.00735		3.08074	0.00578	0.0055		2.72637	0.0043	0.00538		3.08074	0.00507	0.0046
3.08101	0.00657	0.00699		3.08101	0.00845	0.00785	0.00648	0.00736		3.08101	0.00474	0.00551		2.72661	0.00532	0.00535		3.08101	0.00423	0.00461
3.08127	0.00614	0.0071		3.08127	0.00809	0.00788	0.00649	0.00738		3.08127	0.00452	0.00553		2.72685	0.00634	0.00532		3.08127	0.00351	0.00462
3.08154	0.00654	0.00722		3.08154	0.00868	0.0079	0.0065	0.0074		3.08154	0.00545	0.00555		2.72709	0.00534	0.00529		3.08154	0.00479	0.00464
3.0818	0.00705	0.00734		3.0818	0.00636	0.00793	0.00651	0.00741		3.0818	0.00512	0.00557		2.72732	0.00321	0.00527		3.0818	0.00509	0.00465
3.08207	0.00634	0.00746		3.08207	0.00759	0.00795	0.00652	0.00743		3.08207	0.00512	0.00559		2.72756	0.00517	0.00524		3.08207	0.00645	0.00466
3.08233	0.00637	0.00759		3.08233	0.00778	0.00798	0.00652	0.00745		3.08233	0.00496	0.00562		2.7278	0.00442	0.00522		3.08233	0.00399	0.00467
3.08259	0.00653	0.00773		3.08259	0.0091	0.00801	0.00653	0.00747		3.08259	0.00551	0.00564		2.72804	0.00315	0.00519		3.08259	0.00261	0.00469
3.08286	0.0078	0.00787		3.08286	0.00937	0.00804	0.00654	0.00749		3.08286	0.00603	0.00566		2.72828	0.00533	0.00517		3.08286	0.00499	0.0047
3.08312	0.00729	0.00802		3.08312	0.00811	0.00807	0.00656	0.00751		3.08312	0.00547	0.00568		2.72852	0.00526	0.00515		3.08312	0.00547	0.00472
3.08339	0.00631	0.00818		3.08339	0.00697	0.0081	0.00657	0.00753		3.08339	0.00637	0.0057		2.72875	0.00483	0.00512		3.08339	0.00451	0.00473
3.08365	0.00679	0.00835		3.08365	0.00822	0.00814	0.00658	0.00755		3.08365	0.00525	0.00573		2.72899	0.00485	0.0051		3.08365	0.00697	0.00475
3.08392	0.00729	0.00853		3.08392	0.00727	0.00817	0.00659	0.00757		3.08392	0.00527	0.00575		2.72923	0.00445	0.00508		3.08392	0.00561	0.00477
3.08418	0.00792	0.00871		3.08418	0.0083	0.0082	0.0066	0.00759		3.08418	0.00503	0.00578		2.72947	0.00421	0.00506		3.08418	0.00315	0.00478
3.08444	0.00801	0.00891		3.08444	0.00802	0.00823	0.00661	0.00761		3.08444	0.00519	0.0058		2.72971	0.00411	0.00504		3.08444	0.00727	0.00479
3.08471	0.00818	0.00912		3.08471	0.00869	0.00827	0.00662	0.00764		3.08471	0.00596	0.00583		2.72994	0.00329	0.00502		3.08471	0.00769	0.00481
3.08497	0.00754	0.00935		3.08497	0.01007	0.00831	0.00664	0.00766		3.08497	0.00521	0.00585		3.07979	0.00387	0.00482		3.08497	0.00564	0.00483
3.08524	0.0089	0.00958		3.08524	0.01046	0.00834	0.00665	0.00768		3.08524	0.00508	0.00588		3.08003	0.00449	0.00483		3.08524	0.00589	0.00485
3.0855	0.00804	0.00983		3.0855	0.01046	0.00838	0.00666	0.00771		3.0855	0.0058	0.00591		3.08026	0.00353	0.00484		3.0855	0.00623	0.00487
3.08577	0.00952	0.0101		3.08577	0.00831	0.00842	0.00668	0.00773		3.08577	0.00547	0.00593		3.0805	0.00379	0.00485		3.08577	0.00522	0.00489
3.08603	0.0092	0.01038		3.08603	0.00814	0.00846	0.00669	0.00776		3.08603	0.00432	0.00596		3.08074	0.0043	0.00487		3.08603	0.00473	0.0049
3.08629	0.00982	0.01069		3.08629	0.00857	0.0085	0.00671	0.00779		3.08629	0.00461	0.00599		3.08098	0.00412	0.00488		3.08629	0.00657	0.00492
3.08656	0.0097	0.01101		3.08656	0.00924	0.00854	0.00672	0.00781		3.08656	0.00606	0.00602		3.08122	0.00347	0.00489		3.08656	0.00243	0.00494
3.08682	0.01039	0.01135		3.08682	0.01044	0.00859	0.00674	0.00784		3.08682	0.0063	0.00605		3.08145	0.00464	0.0049		3.08682	0.00683	0.00496
3.08709	0.00945	0.01172		3.08709	0.01091	0.00863	0.00675	0.00787		3.08709	0.00479	0.00608		3.08169	0.00566	0.00492		3.08709	0.0073	0.00499
3.08735	0.01004	0.01211		3.08735	0.0115	0.00868	0.00677	0.0079		3.08735	0.00589	0.00611		3.08193	0.00488	0.00493		3.08735	0.00644	0.005
3.08762	0.01109	0.01254		3.08762	0.01031	0.00873	0.00679	0.00793		3.08762	0.00561	0.00614		3.08217	0.0034	0.00494		3.08762	0.00528	0.00502
3.08788	0.01195	0.01299		3.08788	0.00954	0.00878	0.00681	0.00796		3.08788	0.00554	0.00618		3.0824	0.003	0.00496		3.08788	0.00636	0.00505
3.08814	0.01193	0.01347		3.08814	0.01033	0.00882	0.00682	0.00799		3.08814	0.00506	0.00621		3.08264	0.00462	0.00497		3.08814	0.0032	0.00507
3.08841	0.01322	0.014		3.08841	0.01224	0.00888	0.00684	0.00802		3.08841	0.00531	0.00625		3.08288	0.00483	0.00498		3.08841	0.00679	0.0051
3.08867	0.01202	0.01456		3.08867	0.01051	0.00893	0.00686	0.00806		3.08867	0.00503	0.00628		3.08312	0.00597	0.005		3.08867	0.00697	0.00511
3.08891	0.01336	0.01515		3.08891	0.01099	0.00898	0.00688	0.00809		3.08891	0.00542	0.00632		3.08336	0.00492	0.00501		3.08891	0.00626	0.00514
3.0892	0.01441	0.0158		3.0892	0.00974	0.00904	0.0069	0.00813		3.0892	0.00607	0.00635		3.08359	0.00377	0.00503		3.0892	0.00405	0.00517
3.08947	0.01405	0.01649		3.08947	0.01251	0.0091	0.00692	0.00817		3.08947	0.00556	0.00639		3.08383	0.00416	0.00504		3.08947	0.00639	0.00519
3.0897	0.01441	0.01723		3.0897	0.01143	0.00916	0.00694	0.0082		3.0897	0.00624	0.00643		3.08407	0.00436	0.00506		3.0897	0.00787	0.00522
3.08999	0.01639	0.01804		3.08999	0.00846	0.00922	0.00697	0.00824		3.08999	0.00553	0.00647		3.08431	0.00405	0.00507		3.08999	0.00466	0.00524
3.09023	0.01631	0.01891		3.09023	0.00973	0.00928	0.00699	0.00828		3.09023	0.00482	0.00651		3.08455	0.00504	0.00509		3.09023	0.0048	0.00527
3.09052	0.01655	0.01984		3.09052	0.00852	0.00935	0.00701	0.00833		3.09052	0.00545	0.00655		3.08478	0.00629	0.00511		3.09052	0.00382	0.0053
3.09076	0.01751	0.02084		3.09076	0.01074	0.00942	0.00704	0.00837		3.09076	0.00633	0.00659		3.08502	0.00428	0.00512		3.09076	0.00571	0.00534
3.09102	0.02013	0.02193		3.09102	0.0115	0.00949	0.00706	0.00841		3.09102	0.00632	0.00664		3.08526	0.00495	0.00514		3.09102	0.00634	0.00536
3.09129	0.02066	0.02312		3.09129	0.01028	0.00956	0.00709	0.00846		3.09129	0.00574	0.00668		3.0855	0.00536	0.00515		3.09129	0.00208	0.00539
3.09155	0.02252	0.0244		3.09155	0.01248	0.00964	0.00712	0.00851		3.09155	0.0067	0.00673		3.08573	0.00615	0.00517		3.09155	0.00544	0.00543
3.09182	0.02567	0.02579		3.09182	0.01192	0.00972	0.00715	0.00856		3.09182	0.00664	0.00678		3.08597	0.0052	0.00519		3.09182	0.00677	0.00545
3.09208	0.02763	0.02732		3.09208	0.0103	0.0098	0.00718	0.00861		3.09208	0.00593	0.00682		3.08621	0.00609	0.00521		3.09208	0.01074	0.00549
3.09235	0.02865	0.02895		3.09235	0.01181	0.00988	0.00721	0.00866		3.09235	0.00771	0.00687		3.08645	0.00466	0.00523		3.09235	0.00821	0.00553
3.09261	0.02888	0.03076		3.09261	0.01112	0.00997	0.00724	0.00872		3.09261	0.00736	0.00692		3.08669	0.00338	0.00525		3.09261	0.0075	0.00556
3.09287	0.03366	0.03274		3.09287	0.01162	0.01007	0.00728	0.00877		3.09287	0.00699	0.00697		3.08692	0.00476	0.00527		3.09287	0.005	0.0056
3.09314	0.03682	0.0349		3.09314	0.0121	0.01016	0.00732	0.00883		3.09314	0.00596	0.00703		3.08716	0.00649	0.00529		3.09314	0.00215	0.00564
3.0934	0.04292	0.03727		3.0934	0.01232	0.01027	0.00736	0.00889		3.0934	0.00705	0.00708		3.0874	0.00558	0.0053		3.0934	0.00997	0.00567
3.09367	0.04489	0.03985		3.09367	0.01257	0.01038	0.00741	0.00896		3.09367	0.0068	0.00714		3.08764	0.00553	0.00533		3.09367	0.00483	0.00571
3.09393	0.05003	0.04267		3.09393	0.01276	0.01049	0.00746	0.00902		3.09393	0.00786	0.00719		3.08788	0.00531	0.00535		3.09393	0.00488	0.00576
3.0942	0.05411	0.04569		3.0942	0.01313	0.01062	0.00751	0.00909		3.0942	0.00691	0.00725		3.08811	0.00612	0.00537		3.0942	0.00898	0.0058
3.09446	0.05886	0.04899		3.09446	0.01566	0.01075	0.00757	0.00916		3.09446	0.00689	0.00731		3.08833	0.00582	0.00539		3.09446	0.00553	0.00584
3.09472	0.06425	0.0525		3.09472	0.01203	0.01089	0.00764	0.00924		3.09472	0.00749	0.00737		3.08857	0.00483	0.00541		3.09472	0.00671	0.00589
3.09499	0.07062	0.0562		3.09499	0.0127	0.01104	0.00772	0.00931		3.09499	0.00712	0.00744		3.0888	0.0035	0.00543		3.09499	0.00623	0.00593
3.09525	0.07927	0.06003		3.09525	0.01356	0.0112	0.0078	0.00939		3.09525	0.00772	0.0075		3.08904	0.00423	0.00546		3.09525	0.00738	0.00599
3.09552	0.07862	0.0639		3.09552	0.01427	0.01138	0.0079	0.00948		3.09552	0.00666	0.00757		3.08928	0.0053	0.00548		3.09552	0.00833	0.00603
3.09578	0.08168	0.06766		3.09578	0.01358	0.01158	0.00801	0.00956		3.09578	0.00772	0.00763		3.08952	0.00572	0.00551		3.09578	0.00915	0.00609
3.09605	0.08427	0.07124		3.09605	0.01404	0.01179	0.00813	0.00965		3.09605	0.00606	0.0077		3.08975	0.00589	0.00553		3.09605	0.009	0.00614
3.09631	0.08817	0.07442		3.09631	0.01436	0.01203	0.00827	0.00975		3.09631	0.00816	0.00778		3.08999	0.00627	0.00556		3.09631	0.00711	0.0062
3.09657	0.08907	0.07702		3.09657	0.015	0.01229	0.00844	0.00985		3.09657	0.00811	0.00785		3.09023	0.0042	0.00558		3.09657	0.00882	0.00625
3.09684	0.08976	0.07888		3.09684	0.01437	0.01258	0.00862	0.00995		3.09684	0.00628	0.00793		3.09047	0.00371	0.00561		3.09684	0.00751	0.00631
3.0971	0.08892	0.07985		3.0971	0.01559	0.01291	0.00884	0.01006		3.0971	0.00614	0.00801		3.09071	0.00416	0.00563		3.0971	0.00612	0.00637
3.09737	0.08381	0.07985		3.09737	0.01829	0.01328	0.0091	0.01017		3.09737	0.00691	0.00809		3.09094	0.00316	0.00566		3.09737	0.00928	0.00644
3.09763	0.07904	0.07888		3.09763	0.01871	0.01369	0.00939	0.01029		3.09763	0.00759	0.00817		3.09118	0.00476	0.00569		3.09763	0.00872	0.0065
3.0979	0.07677	0.07701		3.0979	0.01794	0.01416	0.00974	0.01041		3.0979	0.00818	0.00826		3.09142	0.00691	0.00572		3.0979	0.01046	0.00657
3.09816	0.07127	0.07436		3.09816	0.01672	0.01469	0.01014	0.01054		3.09816	0.00673	0.00835		3.09166	0.00744	0.00575		3.09816	0.00983	0.00664
3.09842	0.06692	0.07109		3.09842	0.01864	0.01529	0.0106	0.01068		3.09842	0.00625	0.00844		3.0919	0.00577	0.00578		3.09842	0.01029	0.00671
3.09869	0.0641	0.06741		3.09869	0.01755	0.01598	0.01114	0.01082		3.09869	0.01	0.00853		3.09213	0.00611	0.00581		3.09869	0.00571	0.00679
3.09895	0.05863	0.06349		3.09895	0.0211	0.01676	0.01177	0.01098		3.09895	0.0096	0.00863		3.09237	0.00564	0.00584		3.09895	0.00805	0.00687
3.09922	0.05909	0.05953		3.09922	0.02213	0.01765	0.0125	0.01114		3.09922	0.00737	0.00873		3.09261	0.00625	0.00587		3.09922	0.00808	0.00694
3.09948	0.05491	0.05559		3.09948	0.02195	0.01865	0.01333	0.01131		3.09948	0.00885	0.00883		3.09285	0.00705	0.0059		3.09948	0.01026	0.00703
3.09975	0.05045	0.05179		3.09975	0.01884	0.01979	0.01429	0.01149		3.09975	0.00842	0.00894		3.09308	0.00499	0.00594		3.09975	0.00613	0.00712
3.10001	0.047	0.0482		3.10001	0.02214	0.02107	0.01538	0.01169		3.10001	0.00919	0.00905		3.09332	0.005	0.00597		3.10001	0.00682	0.00721
3.10027	0.04745	0.04484		3.10027	0.02476	0.02251	0.01661	0.01189		3.10027	0.01023	0.00917		3.09356	0.00558	0.00601		3.10027	0.00799	0.0073
3.10054	0.04163	0.04175		3.10054	0.02348	0.02412	0.018	0.01211		3.10054	0.00855	0.00929		3.0938	0.00627	0.00605		3.10054	0.00936	0.0074
3.1008	0.04278	0.03895		3.1008	0.02626	0.02591	0.01955	0.01235		3.1008	0.01119	0.00941		3.09404	0.00726	0.00608		3.1008	0.00839	0.0075
3.10107	0.03957	0.03637		3.10107	0.03376	0.02787	0.02126	0.0126		3.10107	0.00992	0.00954		3.09427	0.0061	0.00612		3.10107	0.00505	0.00761
3.10133	0.03987	0.03403		3.10133	0.02943	0.03002	0.02314	0.01287		3.10133	0.00971	0.00967		3.09451	0.00492	0.00616		3.10133	0.00388	0.00772
3.1016	0.03742	0.0319		3.1016	0.03292	0.03235	0.02518	0.01316		3.1016	0.00895	0.00981		3.09475	0.0067	0.0062		3.1016	0.0078	0.00784
3.10186	0.03301	0.02998		3.10186	0.03345	0.03485	0.02737	0.01346		3.10186	0.00946	0.00996		3.09499	0.00588	0.00624		3.10186	0.00835	0.00796
3.10212	0.03251	0.02823		3.10212	0.03379	0.03751	0.0297	0.0138		3.10212	0.00974	0.01011		3.09523	0.00632	0.00628		3.10212	0.01046	0.00809
3.10239	0.03175	0.02664		3.10239	0.03888	0.0403	0.03214	0.01415		3.10239	0.0089	0.01027		3.09546	0.00753	0.00633		3.10239	0.01549	0.00822
3.10265	0.02946	0.02522		3.10265	0.04327	0.04321	0.03467	0.01453		3.10265	0.01046	0.01043		3.0957	0.00723	0.00637		3.10265	0.01444	0.00836
3.10292	0.02744	0.02389		3.10292	0.04943	0.0462	0.03724	0.01495		3.10292	0.0106	0.0106		3.09594	0.00643	0.00642		3.10292	0.01381	0.0085
3.10318	0.02858	0.02269		3.10318	0.0533	0.04922	0.03982	0.01539		3.10318	0.01218	0.01079		3.09618	0.00553	0.00646		3.10318	0.01073	0.00866
3.10345	0.02605	0.02158		3.10345	0.0525	0.05224	0.04236	0.01586		3.10345	0.01073	0.01097		3.09641	0.00587	0.00651		3.10345	0.00874	0.00882
3.10371	0.02322	0.02057		3.10371	0.06223	0.0552	0.04481	0.01637		3.10371	0.01153	0.01117		3.09665	0.00591	0.00656		3.10371	0.01051	0.00898
3.10397	0.02491	0.01963		3.10397	0.06396	0.05805	0.04712	0.01692		3.10397	0.01251	0.01138		3.09689	0.00667	0.00661		3.10397	0.01018	0.00916
3.10424	0.02411	0.01877		3.10424	0.06849	0.06074	0.04921	0.01751		3.10424	0.0115	0.01159		3.09713	0.00754	0.00667		3.10424	0.01014	0.00934
3.1045	0.02258	0.01797		3.1045	0.07186	0.0632	0.05104	0.01814		3.1045	0.01283	0.01182		3.09737	0.00779	0.00672		3.1045	0.00967	0.00953
3.10477	0.02118	0.01723		3.10477	0.07207	0.06539	0.05256	0.01882		3.10477	0.01298	0.01206		3.0976	0.00697	0.00677		3.10477	0.01206	0.00974
3.10503	0.01971	0.01654		3.10503	0.07512	0.06725	0.05369	0.01955		3.10503	0.01258	0.01231		3.09784	0.00636	0.00683		3.10503	0.01309	0.00995
3.1053	0.01999	0.0159		3.1053	0.07442	0.06875	0.05442	0.02032		3.1053	0.01283	0.01257		3.09808	0.00673	0.00689		3.1053	0.00916	0.01017
3.10556	0.01947	0.01531		3.10556	0.07398	0.06985	0.05469	0.02115		3.10556	0.01338	0.01285		3.09832	0.00507	0.00695		3.10556	0.0112	0.01041
3.1058	0.01849	0.01476		3.1058	0.07027	0.07054	0.0545	0.02203		3.1058	0.01304	0.01314		3.09856	0.00612	0.00701		3.1058	0.01511	0.01067
3.10609	0.01816	0.01424		3.10609	0.07129	0.07081	0.05383	0.02297		3.10609	0.0133	0.01344		3.09879	0.00641	0.00708		3.10609	0.01773	0.01093
3.10635	0.01761	0.01376		3.10635	0.07301	0.07069	0.05271	0.02397		3.10635	0.01477	0.01376		3.09903	0.00734	0.00714		3.10635	0.01222	0.01121
3.10659	0.01664	0.01331		3.10659	0.07574	0.07021	0.05117	0.02502		3.10659	0.01469	0.0141		3.09927	0.00647	0.00721		3.10659	0.0168	0.01151
3.10688	0.01656	0.01288		3.10688	0.07355	0.06942	0.04927	0.02614		3.10688	0.01622	0.01446		3.09951	0.00754	0.00728		3.10688	0.01163	0.01183
3.10712	0.01742	0.01249		3.10712	0.07264	0.0684	0.04707	0.02732		3.10712	0.01279	0.01483		3.09974	0.00856	0.00735		3.10712	0.01803	0.01216
3.10741	0.01583	0.01211		3.10741	0.06795	0.06722	0.04465	0.02856		3.10741	0.01395	0.01522		3.09998	0.00733	0.00743		3.10741	0.01747	0.01252
3.10765	0.01551	0.01177		3.10765	0.07048	0.06596	0.04209	0.02986		3.10765	0.01606	0.01563		3.10022	0.00774	0.00751		3.10765	0.02102	0.0129
3.10791	0.01612	0.01145		3.10791	0.06429	0.06471	0.03947	0.03122		3.10791	0.01564	0.01607		3.10046	0.00708	0.00759		3.10791	0.01545	0.01331
3.10818	0.01528	0.01115		3.10818	0.06716	0.06353	0.03686	0.03265		3.10818	0.01574	0.01652		3.1007	0.00613	0.00767		3.10818	0.01897	0.01375
3.10844	0.01532	0.01086		3.10844	0.06167	0.06247	0.03433	0.03413		3.10844	0.01641	0.017		3.10093	0.00639	0.00776		3.10844	0.02341	0.01421
3.1087	0.01446	0.01059		3.1087	0.06481	0.0616	0.03191	0.03568		3.1087	0.0185	0.01751		3.10117	0.00759	0.00784		3.1087	0.0255	0.01472
3.10897	0.01279	0.01034		3.10897	0.0712	0.06092	0.02964	0.03727		3.10897	0.01765	0.01804		3.10141	0.00713	0.00794		3.10897	0.02279	0.01526
3.10923	0.01361	0.0101		3.10923	0.06569	0.06048	0.02754	0.03893		3.10923	0.01653	0.01859		3.10165	0.00823	0.00803		3.10923	0.02522	0.01585
3.1095	0.01556	0.00988		3.1095	0.06659	0.06026	0.02562	0.04062		3.1095	0.0187	0.01917		3.10189	0.00969	0.00813		3.1095	0.01837	0.01648
3.10976	0.01361	0.00967		3.10976	0.06366	0.06027	0.02389	0.04237		3.10976	0.01941	0.01978		3.10212	0.00976	0.00823		3.10976	0.02574	0.01718
3.11003	0.01335	0.00947		3.11003	0.06658	0.06049	0.02233	0.04415		3.11003	0.01914	0.02043		3.10236	0.0087	0.00834		3.11003	0.02993	0.01793
3.11029	0.01244	0.00929		3.11029	0.06536	0.06092	0.02093	0.04598		3.11029	0.01984	0.0211		3.1026	0.00812	0.00845		3.11029	0.03148	0.01876
3.11055	0.01191	0.0091		3.11055	0.0633	0.06153	0.01969	0.04783		3.11055	0.02137	0.02181		3.10284	0.00945	0.00856		3.11055	0.02787	0.01967
3.11082	0.01221	0.00894		3.11082	0.05863	0.06229	0.01858	0.0497		3.11082	0.02145	0.02255		3.10307	0.012	0.00868		3.11082	0.04471	0.02066
3.11108	0.01225	0.00879		3.11108	0.06751	0.06319	0.01759	0.05159		3.11108	0.02006	0.02332		3.10331	0.0098	0.00881		3.11108	0.04268	0.02176
3.11135	0.01186	0.00864		3.11135	0.06399	0.0642	0.0167	0.05349		3.11135	0.02347	0.02413		3.10353	0.00834	0.00893		3.11135	0.03454	0.02298
3.11161	0.01211	0.0085		3.11161	0.06898	0.06531	0.01591	0.05539		3.11161	0.02383	0.02498		3.10376	0.00797	0.00907		3.11161	0.03554	0.02433
3.11188	0.01025	0.00836		3.11188	0.06506	0.06648	0.01519	0.05728		3.11188	0.0249	0.02587		3.104	0.00798	0.00921		3.11188	0.03671	0.02582
3.11214	0.01223	0.00824		3.11214	0.06519	0.06771	0.01454	0.05916		3.11214	0.02386	0.0268		3.10424	0.00942	0.00936		3.11214	0.04004	0.02749
3.1124	0.0125	0.00812		3.1124	0.06412	0.06897	0.01394	0.06101		3.1124	0.02693	0.02777		3.10448	0.00945	0.00951		3.1124	0.03851	0.02937
3.11267	0.01177	0.008		3.11267	0.06855	0.07024	0.0134	0.06283		3.11267	0.02576	0.02878		3.10472	0.00972	0.00967		3.11267	0.03949	0.03148
3.11293	0.01145	0.00789		3.11293	0.07022	0.07152	0.0129	0.0646		3.11293	0.02863	0.02983		3.10495	0.01043	0.00983		3.11293	0.041	0.03385
3.1132	0.01016	0.00779		3.1132	0.0642	0.07278	0.01245	0.06632		3.1132	0.02844	0.03094		3.10519	0.00998	0.01001		3.1132	0.039	0.03653
3.11346	0.01179	0.0077		3.11346	0.0687	0.07401	0.01203	0.06797		3.11346	0.03038	0.03209		3.10543	0.01006	0.01019		3.11346	0.05588	0.03959
3.11373	0.01157	0.00761		3.11373	0.06652	0.0752	0.01164	0.06954		3.11373	0.03444	0.03329		3.10567	0.00908	0.01038		3.11373	0.05512	0.04308
3.11399	0.01047	0.00753		3.11399	0.06485	0.07634	0.01129	0.07104		3.11399	0.03456	0.03454		3.1059	0.01084	0.01058		3.11399	0.06147	0.04708
3.11425	0.0107	0.00744		3.11425	0.07167	0.07742	0.01097	0.07243		3.11425	0.03361	0.03583		3.10614	0.00992	0.01078		3.11425	0.06826	0.05171
3.11452	0.01074	0.00737		3.11452	0.07341	0.07842	0.01068	0.07372		3.11452	0.03423	0.03719		3.10638	0.01017	0.011		3.11452	0.06495	0.05707
3.11478	0.01183	0.00729		3.11478	0.07113	0.07933	0.01042	0.0749		3.11478	0.03555	0.03861		3.10662	0.00857	0.01123		3.11478	0.0776	0.06331
3.11505	0.01164	0.00723		3.11505	0.07391	0.08014	0.01018	0.07595		3.11505	0.03937	0.04009		3.10686	0.0071	0.01146		3.11505	0.08378	0.07058
3.11531	0.01095	0.00716		3.11531	0.06923	0.08085	0.00997	0.07686		3.11531	0.03969	0.04163		3.10709	0.01065	0.01171		3.11531	0.0859	0.07906
3.11558	0.01064	0.0071		3.11558	0.06898	0.08143	0.00977	0.07764		3.11558	0.04035	0.04325		3.10733	0.0145	0.01197		3.11558	0.08417	0.08895
3.11584	0.01122	0.00704		3.11584	0.07383	0.08189	0.0096	0.07828		3.11584	0.04362	0.04495		3.10757	0.01444	0.01225		3.11584	0.1128	0.10045
3.1161	0.00984	0.00699		3.1161	0.0749	0.08223	0.00944	0.07877		3.1161	0.04522	0.04672		3.10781	0.01345	0.01253		3.1161	0.12931	0.11374
3.11637	0.01023	0.00694		3.11637	0.07158	0.08243	0.0093	0.07911		3.11637	0.04779	0.0486		3.10805	0.01614	0.01284		3.11637	0.11731	0.12899
3.11663	0.01081	0.00689		3.11663	0.07619	0.0825	0.00918	0.07931		3.11663	0.04924	0.0506		3.10828	0.01666	0.01315		3.11663	0.14419	0.14632
3.1169	0.01184	0.00684		3.1169	0.07458	0.08245	0.00906	0.07937		3.1169	0.05557	0.05272		3.10852	0.0155	0.01349		3.1169	0.16988	0.16578
3.11716	0.00904	0.00679		3.11716	0.07847	0.08227	0.00896	0.07929		3.11716	0.05529	0.05498		3.10876	0.01416	0.01384		3.11716	0.17974	0.18732
3.11743	0.00955	0.00675		3.11743	0.07862	0.08197	0.00887	0.07909		3.11743	0.06162	0.0574		3.109	0.01611	0.01421		3.11743	0.20752	0.21078
3.11769	0.00973	0.00672		3.11769	0.08093	0.08157	0.00878	0.07877		3.11769	0.06407	0.05998		3.10923	0.01572	0.0146		3.11769	0.25924	0.23581
3.11795	0.00945	0.00669		3.11795	0.07613	0.08108	0.0087	0.07836		3.11795	0.068	0.06278		3.10947	0.01725	0.01501		3.11795	0.28333	0.26182
3.11822	0.00938	0.00665		3.11822	0.08635	0.08051	0.00863	0.07786		3.11822	0.06739	0.06582		3.10971	0.01422	0.01544		3.11822	0.2745	0.28797
3.11848	0.00905	0.00662		3.11848	0.07828	0.07988	0.00857	0.07729		3.11848	0.07397	0.06912		3.10995	0.01563	0.0159		3.11848	0.28864	0.31302
3.11875	0.00853	0.00659		3.11875	0.07591	0.0792	0.00851	0.07668		3.11875	0.07777	0.07269		3.11019	0.01354	0.01638		3.11875	0.32442	0.33535
3.11901	0.01086	0.00656		3.11901	0.0806	0.0785	0.00845	0.07603		3.11901	0.083	0.07657		3.11042	0.01408	0.0169		3.11901	0.34195	0.35303
3.11928	0.01086	0.00654		3.11928	0.08212	0.07779	0.0084	0.07537		3.11928	0.08671	0.08078		3.11066	0.016	0.01745		3.11928	0.33983	0.36399
3.11954	0.01036	0.00651		3.11954	0.07975	0.07708	0.00835	0.07472		3.11954	0.0951	0.08529		3.1109	0.01822	0.01803		3.11954	0.35897	0.36657
3.1198	0.01037	0.00649		3.1198	0.08308	0.07641	0.00831	0.07408		3.1198	0.09959	0.09021		3.11114	0.0177	0.01865		3.1198	0.33984	0.3599
3.12007	0.00917	0.00647		3.12007	0.08132	0.07577	0.00827	0.07349		3.12007	0.10445	0.09552		3.11138	0.01961	0.01932		3.12007	0.34274	0.34437
3.12033	0.01025	0.00645		3.12033	0.08517	0.07519	0.00823	0.07294		3.12033	0.1085	0.10121		3.11161	0.01962	0.02004		3.12033	0.28919	0.3216
3.1206	0.0104	0.00644		3.1206	0.08764	0.07468	0.0082	0.07246		3.1206	0.11486	0.10731		3.11185	0.02078	0.02081		3.1206	0.27653	0.29396
3.12086	0.0085	0.00643		3.12086	0.08239	0.07424	0.00817	0.07206		3.12086	0.11735	0.11378		3.11209	0.02304	0.02163		3.12086	0.25512	0.26398
3.12113	0.00975	0.00641		3.12113	0.0805	0.07389	0.00814	0.07174		3.12113	0.12623	0.12055		3.11233	0.02101	0.02253		3.12113	0.25189	0.23384
3.12139	0.01041	0.0064		3.12139	0.08022	0.07364	0.00812	0.07151		3.12139	0.13033	0.12776		3.11256	0.02479	0.0235		3.12139	0.22846	0.20512
3.12165	0.01003	0.00639		3.12165	0.08589	0.07349	0.0081	0.07137		3.12165	0.14012	0.13528		3.1128	0.0277	0.02455		3.12165	0.20348	0.17879
3.12192	0.01002	0.00639		3.12192	0.08219	0.07343	0.00808	0.07134		3.12192	0.14797	0.14306		3.11304	0.02559	0.02569		3.12192	0.18728	0.15529
3.12218	0.00974	0.00638		3.12218	0.08607	0.07349	0.00807	0.07141		3.12218	0.15585	0.15104		3.11328	0.02828	0.02693		3.12218	0.1386	0.13476
3.12245	0.00873	0.00638		3.12245	0.08446	0.07365	0.00805	0.07158		3.12245	0.1599	0.15913		3.11352	0.02511	0.02829		3.12245	0.14404	0.11703
3.12268	0.00929	0.00637		3.12268	0.08668	0.07391	0.00805	0.07184		3.12268	0.16164	0.16712		3.11375	0.02381	0.02976		3.12268	0.13414	0.10192
3.12298	0.00979	0.00637		3.12298	0.08324	0.07427	0.00804	0.07221		3.12298	0.1664	0.17502		3.11399	0.02791	0.03138		3.12298	0.12797	0.08915
3.12324	0.00943	0.00637		3.12324	0.08462	0.07472	0.00804	0.07267		3.12324	0.17443	0.18256		3.11423	0.02898	0.03314		3.12324	0.09846	0.07839
3.12348	0.00974	0.00637		3.12348	0.08662	0.07527	0.00804	0.07321		3.12348	0.17879	0.1895		3.11447	0.03796	0.03506		3.12348	0.09324	0.06939
3.12377	0.01031	0.00638		3.12377	0.08685	0.07589	0.00804	0.07383		3.12377	0.17809	0.19562		3.1147	0.03804	0.03716		3.12377	0.08496	0.06188
3.12401	0.00904	0.00638		3.12401	0.07933	0.07659	0.00805	0.07452		3.12401	0.19108	0.20066		3.11494	0.03717	0.03945		3.12401	0.07255	0.05561
3.1243	0.00999	0.00639		3.1243	0.08212	0.07735	0.00806	0.07527		3.1243	0.19587	0.20441		3.11518	0.0373	0.04195		3.1243	0.08162	0.05038
3.12453	0.00985	0.00639		3.12453	0.08499	0.07816	0.00807	0.07607		3.12453	0.19609	0.20667		3.11542	0.04188	0.04468		3.12453	0.06824	0.046
3.1248	0.00882	0.0064		3.1248	0.08984	0.07902	0.00809	0.07691		3.1248	0.1907	0.2074		3.11566	0.0474	0.04765		3.1248	0.0607	0.04231
3.12506	0.00863	0.00642		3.12506	0.08748	0.0799	0.00811	0.07777		3.12506	0.18863	0.20656		3.11589	0.04929	0.0509		3.12506	0.06186	0.0392
3.12533	0.01008	0.00643		3.12533	0.0796	0.08079	0.00813	0.07864		3.12533	0.18674	0.20425		3.11613	0.05351	0.05444		3.12533	0.05742	0.03654
3.12559	0.00889	0.00644		3.12559	0.08203	0.08168	0.00815	0.07951		3.12559	0.19054	0.2006		3.11637	0.05574	0.05831		3.12559	0.04685	0.03425
3.12586	0.00918	0.00646		3.12586	0.07803	0.08256	0.00818	0.08037		3.12586	0.18983	0.19582		3.11661	0.05643	0.06253		3.12586	0.0483	0.03226
3.12612	0.00933	0.00648		3.12612	0.07849	0.08341	0.00821	0.08119		3.12612	0.186	0.19019		3.11685	0.05899	0.06717		3.12612	0.0427	0.0305
3.12638	0.01039	0.00649		3.12638	0.07886	0.08422	0.00824	0.08196		3.12638	0.18127	0.18381		3.11708	0.07387	0.07226		3.12638	0.03994	0.02893
3.12665	0.00945	0.00651		3.12665	0.08422	0.08497	0.00828	0.08268		3.12665	0.18012	0.17694		3.11732	0.07767	0.07786		3.12665	0.03222	0.02751
3.12691	0.00988	0.00654		3.12691	0.08826	0.08565	0.00832	0.08332		3.12691	0.17111	0.16979		3.11756	0.08017	0.08404		3.12691	0.03354	0.02622
3.12718	0.01009	0.00656		3.12718	0.08213	0.08624	0.00836	0.08387		3.12718	0.16877	0.16253		3.1178	0.08982	0.09088		3.12718	0.03543	0.02503
3.12744	0.0101	0.00659		3.12744	0.08385	0.08673	0.0084	0.08431		3.12744	0.16641	0.1553		3.11803	0.09797	0.09844		3.12744	0.03163	0.02393
3.12771	0.01029	0.00661		3.12771	0.08411	0.08712	0.00845	0.08465		3.12771	0.15974	0.14823		3.11827	0.10581	0.10683		3.12771	0.03102	0.0229
3.12797	0.00986	0.00664		3.12797	0.07996	0.08738	0.0085	0.08486		3.12797	0.1562	0.14147		3.11851	0.1209	0.11611		3.12797	0.03003	0.02195
3.12823	0.01052	0.00667		3.12823	0.08366	0.08751	0.00856	0.08493		3.12823	0.15146	0.13497		3.11872	0.13287	0.12635		3.12823	0.03184	0.02106
3.1285	0.01029	0.0067		3.1285	0.0812	0.08751	0.00862	0.08488		3.1285	0.14501	0.12883		3.11896	0.14678	0.13761		3.1285	0.02589	0.02021
3.12876	0.00901	0.00674		3.12876	0.08747	0.08737	0.00868	0.08468		3.12876	0.14225	0.12309		3.1192	0.16004	0.14994		3.12876	0.02795	0.01942
3.12903	0.00858	0.00677		3.12903	0.08478	0.0871	0.00874	0.08434		3.12903	0.13226	0.11776		3.11944	0.17388	0.16334		3.12903	0.02588	0.01867
3.12929	0.0104	0.00681		3.12929	0.07964	0.0867	0.00881	0.08387		3.12929	0.13222	0.11283		3.11968	0.18561	0.1778		3.12929	0.03011	0.01797
3.12955	0.00925	0.00684		3.12955	0.07505	0.08618	0.00889	0.08327		3.12955	0.12471	0.10832		3.11991	0.20062	0.19325		3.12955	0.02348	0.01731
3.12982	0.00902	0.00689		3.12982	0.08371	0.08554	0.00896	0.08256		3.12982	0.11919	0.10412		3.12015	0.21826	0.20957		3.12982	0.02319	0.01669
3.13008	0.0103	0.00694		3.13008	0.08069	0.0848	0.00904	0.08174		3.13008	0.11542	0.10025		3.12039	0.23559	0.22652		3.13008	0.02709	0.01609
3.13035	0.00893	0.00698		3.13035	0.07858	0.08399	0.00913	0.08084		3.13035	0.11054	0.09667		3.12063	0.24395	0.24377		3.13035	0.02111	0.01554
3.13061	0.00989	0.00703		3.13061	0.0801	0.08311	0.00922	0.07987		3.13061	0.10706	0.09334		3.12086	0.26076	0.26082		3.13061	0.02862	0.01501
3.13088	0.0099	0.00708		3.13088	0.07386	0.0822	0.00932	0.07886		3.13088	0.10418	0.09023		3.1211	0.27505	0.27695		3.13088	0.01628	0.01452
3.13114	0.00955	0.00713		3.13114	0.08338	0.08128	0.00942	0.07783		3.13114	0.10161	0.08734		3.12134	0.28732	0.29129		3.13114	0.01517	0.01406
3.1314	0.00985	0.00719		3.1314	0.08745	0.08036	0.00953	0.07681		3.1314	0.09377	0.08457		3.12158	0.29664	0.30284		3.1314	0.01806	0.01362
3.13167	0.01005	0.00724		3.13167	0.08427	0.07949	0.00966	0.07581		3.13167	0.08887	0.08193		3.12182	0.30124	0.31066		3.13167	0.02139	0.0132
3.13193	0.00989	0.00731		3.13193	0.08391	0.07867	0.00979	0.07487		3.13193	0.08815	0.07941		3.12205	0.30348	0.31409		3.13193	0.0167	0.01282
3.1322	0.00997	0.00737		3.1322	0.08446	0.07795	0.00994	0.074		3.1322	0.08091	0.07697		3.12229	0.30096	0.31292		3.1322	0.02057	0.01245
3.13246	0.00996	0.00744		3.13246	0.08201	0.07734	0.0101	0.07322		3.13246	0.07771	0.07462		3.12253	0.29919	0.30741		3.13246	0.01744	0.0121
3.13273	0.00992	0.00751		3.13273	0.0866	0.07687	0.01028	0.07257		3.13273	0.07266	0.07232		3.12277	0.29027	0.2982		3.13273	0.0141	0.01177
3.13299	0.01214	0.00758		3.13299	0.08865	0.07657	0.01049	0.07205		3.13299	0.06992	0.0701		3.12301	0.2994	0.28615		3.13299	0.01253	0.01147
3.13325	0.00981	0.00766		3.13325	0.08935	0.07644	0.01073	0.07169		3.13325	0.06685	0.06791		3.12324	0.28467	0.2721		3.13325	0.01312	0.01118
3.13352	0.01108	0.00774		3.13352	0.09012	0.07653	0.01102	0.07149		3.13352	0.06402	0.06576		3.12348	0.2726	0.25683		3.13352	0.01489	0.0109
3.13378	0.01013	0.00782		3.13378	0.09237	0.07684	0.01135	0.07147		3.13378	0.06018	0.06365		3.12372	0.25683	0.24097		3.13378	0.01506	0.01063
3.13405	0.00998	0.00791		3.13405	0.08694	0.0774	0.01174	0.07164		3.13405	0.06299	0.06158		3.12396	0.24605	0.22504		3.13405	0.01312	0.01039
3.13431	0.01105	0.008		3.13431	0.09125	0.07824	0.01222	0.072		3.13431	0.06388	0.05955		3.12419	0.23132	0.20943		3.13431	0.01253	0.01015
3.13458	0.01227	0.0081		3.13458	0.09368	0.07936	0.01279	0.07255		3.13458	0.05787	0.05757		3.12443	0.2155	0.1944		3.13458	0.01002	0.00993
3.13484	0.01171	0.0082		3.13484	0.09284	0.08081	0.01349	0.0733		3.13484	0.05731	0.05561		3.12467	0.19547	0.18014		3.13484	0.00842	0.00972
3.1351	0.01135	0.0083		3.1351	0.09483	0.08261	0.01436	0.07423		3.1351	0.0545	0.05368		3.12491	0.17885	0.16676		3.1351	0.01132	0.00951
3.13537	0.01093	0.00841		3.13537	0.09997	0.08479	0.01542	0.07535		3.13537	0.05242	0.0518		3.12515	0.16932	0.15431		3.13537	0.00958	0.00932
3.13563	0.01135	0.00853		3.13563	0.09498	0.08739	0.01673	0.07664		3.13563	0.05267	0.04995		3.12538	0.15254	0.14279		3.13563	0.00965	0.00914
3.1359	0.01173	0.00865		3.1359	0.09932	0.09046	0.01835	0.07808		3.1359	0.04991	0.04815		3.12562	0.1377	0.13217		3.1359	0.00994	0.00896
3.13616	0.0113	0.00878		3.13616	0.10051	0.09405	0.02036	0.07967		3.13616	0.04545	0.04639		3.12586	0.12645	0.12237		3.13616	0.01318	0.0088
3.13643	0.01165	0.0089		3.13643	0.10797	0.09824	0.02284	0.08139		3.13643	0.04748	0.04469		3.1261	0.1171	0.11335		3.13643	0.00998	0.00864
3.13669	0.01211	0.00905		3.13669	0.11739	0.1031	0.02588	0.0832		3.13669	0.04557	0.04301		3.12633	0.1097	0.10502		3.13669	0.00902	0.00848
3.13695	0.01395	0.00919		3.13695	0.11806	0.10869	0.02957	0.08509		3.13695	0.04115	0.04139		3.12657	0.10202	0.09734		3.13695	0.00883	0.00834
3.13722	0.01342	0.00935		3.13722	0.12888	0.11509	0.03404	0.08703		3.13722	0.04067	0.03981		3.12681	0.09283	0.09025		3.13722	0.01177	0.0082
3.13748	0.01275	0.0095		3.13748	0.13212	0.12237	0.03936	0.08899		3.13748	0.03929	0.03827		3.12705	0.08766	0.08369		3.13748	0.00859	0.00807
3.13775	0.01271	0.00967		3.13775	0.12688	0.13058	0.04562	0.09094		3.13775	0.03783	0.03679		3.12729	0.07892	0.07761		3.13775	0.01121	0.00794
3.13801	0.01343	0.00985		3.13801	0.13239	0.13973	0.05287	0.09284		3.13801	0.03717	0.03537		3.12752	0.06778	0.07199		3.13801	0.01076	0.00782
3.13827	0.01451	0.01003		3.13827	0.14015	0.1498	0.06112	0.09467		3.13827	0.03435	0.03398		3.12776	0.06727	0.06679		3.13827	0.00789	0.0077
3.13854	0.0143	0.01023		3.13854	0.14341	0.16072	0.07033	0.09637		3.13854	0.03267	0.03264		3.128	0.06195	0.06198		3.13854	0.00995	0.00759
3.1388	0.01371	0.01043		3.1388	0.15867	0.17233	0.08039	0.09792		3.1388	0.03373	0.03136		3.12824	0.06188	0.05755		3.1388	0.01579	0.00749
3.13907	0.01321	0.01065		3.13907	0.17708	0.1844	0.0911	0.09927		3.13907	0.03296	0.03012		3.12848	0.05673	0.05345		3.13907	0.0107	0.00738
3.13933	0.01365	0.01087		3.13933	0.18172	0.19665	0.10223	0.1004		3.13933	0.03068	0.02893		3.12871	0.05625	0.04969		3.13933	0.00594	0.00729
3.13957	0.01426	0.01111		3.13957	0.20296	0.20871	0.11344	0.10125		3.13957	0.03107	0.0278		3.12895	0.05178	0.04623		3.13957	0.00695	0.00719
3.13986	0.01657	0.01136		3.13986	0.20503	0.22012	0.1243	0.1018		3.13986	0.02824	0.02671		3.12919	0.04677	0.04306		3.13986	0.00958	0.00711
3.14012	0.01522	0.01163		3.14012	0.22692	0.23042	0.13438	0.10201		3.14012	0.02883	0.02566		3.12943	0.04025	0.04016		3.14012	0.00597	0.00702
3.14036	0.01366	0.01191		3.14036	0.24133	0.23907	0.14318	0.10187		3.14036	0.02663	0.02466		3.12966	0.03901	0.03751		3.14036	0.00479	0.00693
3.14065	0.01552	0.01221		3.14065	0.2499	0.24558	0.15022	0.10134		3.14065	0.0271	0.0237		3.1299	0.04093	0.03509		3.14065	0.00738	0.00685
3.14089	0.01525	0.01253		3.14089	0.25998	0.24948	0.15503	0.10042		3.14089	0.02609	0.02279		3.13014	0.04143	0.03289		3.14089	0.00971	0.00677
3.14118	0.0158	0.01287		3.14118	0.26708	0.2504	0.15727	0.09911		3.14118	0.02589	0.02192		3.13038	0.03679	0.03089		3.14118	0.00503	0.00669
3.14142	0.01703	0.01322		3.14142	0.26418	0.24813	0.1567	0.09741		3.14142	0.02454	0.0211		3.13062	0.0333	0.02907		3.14142	0.00375	0.00662
3.14168	0.0164	0.0136		3.14168	0.24877	0.24264	0.15327	0.09535		3.14168	0.02386	0.02031		3.13085	0.03567	0.02742		3.14168	0.00498	0.00656
3.14195	0.01846	0.014		3.14195	0.23887	0.23414	0.14718	0.09294		3.14195	0.02698	0.01957		3.13109	0.03125	0.02592		3.14195	0.00602	0.00648
3.14221	0.01815	0.01443		3.14221	0.22574	0.22307	0.13882	0.09022		3.14221	0.02118	0.01886		3.13133	0.02732	0.02456		3.14221	0.00903	0.00642
3.14248	0.01792	0.01489		3.14248	0.20668	0.21004	0.12878	0.08724		3.14248	0.022	0.01818		3.13157	0.02615	0.02333		3.14248	0.01076	0.00635
3.14274	0.0196	0.01537		3.14274	0.18584	0.19578	0.11772	0.08404		3.14274	0.02334	0.01755		3.1318	0.02684	0.02221		3.14274	0.00764	0.0063
3.143	0.01861	0.01589		3.143	0.17317	0.181	0.10631	0.08066		3.143	0.02102	0.01695		3.13204	0.02577	0.0212		3.143	0.0056	0.00624
3.14327	0.01982	0.01645		3.14327	0.15979	0.16632	0.09513	0.07716		3.14327	0.01997	0.01637		3.13228	0.0298	0.02027		3.14327	0.00774	0.00618
3.14353	0.01968	0.01704		3.14353	0.14138	0.15219	0.08459	0.07358		3.14353	0.02018	0.01583		3.13252	0.03018	0.01943		3.14353	0.0083	0.00612
3.1438	0.02	0.01768		3.1438	0.13367	0.13897	0.07499	0.06995		3.1438	0.02041	0.01532		3.13276	0.02574	0.01866		3.1438	0.00849	0.00607
3.14406	0.01974	0.01837		3.14406	0.1156	0.12681	0.06646	0.06633		3.14406	0.01941	0.01484		3.13299	0.02193	0.01797		3.14406	0.00661	0.00602
3.14433	0.02201	0.01912		3.14433	0.10618	0.11579	0.05903	0.06274		3.14433	0.01681	0.01438		3.13323	0.02412	0.01733		3.14433	0.00649	0.00597
3.14459	0.02155	0.01991		3.14459	0.0926	0.10586	0.05263	0.05922		3.14459	0.018	0.01395		3.13347	0.02208	0.01674		3.14459	0.00995	0.00592
3.14485	0.02216	0.02077		3.14485	0.08264	0.09696	0.04716	0.05578		3.14485	0.01814	0.01355		3.13371	0.02318	0.0162		3.14485	0.01004	0.00588
3.14512	0.0245	0.0217		3.14512	0.07202	0.08897	0.04248	0.05246		3.14512	0.01763	0.01316		3.13392	0.02323	0.0157		3.14512	0.00735	0.00583
3.14538	0.02519	0.02272		3.14538	0.06864	0.08177	0.03848	0.04927		3.14538	0.01737	0.0128		3.13416	0.01933	0.01524		3.14538	0.00787	0.00579
3.14565	0.02749	0.02381		3.14565	0.0681	0.07526	0.03502	0.04622		3.14565	0.01772	0.01246		3.1344	0.02015	0.01482		3.14565	0.00868	0.00575
3.14591	0.02692	0.02501		3.14591	0.06735	0.06934	0.032	0.04332		3.14591	0.01533	0.01214		3.13463	0.01533	0.01442		3.14591	0.00941	0.0057
3.14618	0.02582	0.02631		3.14618	0.05752	0.06395	0.02935	0.04058		3.14618	0.01423	0.01183		3.13487	0.01589	0.01405		3.14618	0.00664	0.00567
3.14644	0.02733	0.02771		3.14644	0.05609	0.05902	0.02701	0.038		3.14644	0.01656	0.01155		3.13511	0.01659	0.01371		3.14644	0.00404	0.00562
3.1467	0.02799	0.02925		3.1467	0.05087	0.05453	0.02492	0.03558		3.1467	0.01521	0.01128		3.13535	0.01573	0.01339		3.1467	0.00532	0.00558
3.14697	0.02975	0.03094		3.14697	0.04604	0.05042	0.02307	0.03333		3.14697	0.01256	0.01102		3.13559	0.01402	0.01309		3.14697	0.00688	0.00555
3.14723	0.03567	0.03278		3.14723	0.04378	0.04668	0.02143	0.03123		3.14723	0.01201	0.01078		3.13582	0.01439	0.0128		3.14723	0.00758	0.00551
3.1475	0.03305	0.0348		3.1475	0.04538	0.04329	0.01998	0.02929		3.1475	0.01245	0.01056		3.13606	0.01255	0.01253		3.1475	0.00608	0.00548
3.14776	0.03351	0.03701		3.14776	0.04173	0.04023	0.01871	0.0275		3.14776	0.01465	0.01034		3.1363	0.01345	0.01227		3.14776	0.00399	0.00545
3.14803	0.03615	0.03941		3.14803	0.0414	0.03746	0.01759	0.02585		3.14803	0.01229	0.01014		3.13654	0.01162	0.01203		3.14803	0.0042	0.00541
3.14829	0.04068	0.04207		3.14829	0.03843	0.03498	0.01662	0.02434		3.14829	0.01185	0.00995		3.13678	0.01117	0.0118		3.14829	0.00747	0.00538
3.14855	0.04243	0.04499		3.14855	0.03554	0.03275	0.01577	0.02296		3.14855	0.01298	0.00977		3.13701	0.01065	0.01158		3.14855	0.00408	0.00534
3.14882	0.04554	0.0482		3.14882	0.03655	0.03075	0.01503	0.02169		3.14882	0.012	0.0096		3.13725	0.01121	0.01137		3.14882	0.00498	0.00532
3.14908	0.04839	0.05175		3.14908	0.03653	0.02895	0.01438	0.02055		3.14908	0.01205	0.00944		3.13749	0.0138	0.01117		3.14908	0.00455	0.00529
3.14935	0.04958	0.05566		3.14935	0.0351	0.02734	0.01381	0.01951		3.14935	0.01011	0.00929		3.13773	0.01134	0.01098		3.14935	0.00725	0.00526
3.14961	0.05448	0.06		3.14961	0.02943	0.02589	0.0133	0.01856		3.14961	0.01093	0.00915		3.13796	0.0106	0.01079		3.14961	0.00684	0.00523
3.14987	0.06191	0.06476		3.14987	0.03079	0.02458	0.01285	0.01771		3.14987	0.01056	0.00901		3.1382	0.01308	0.01061		3.14987	0.00219	0.00521
3.15014	0.06519	0.07012		3.15014	0.02809	0.02339	0.01244	0.01694		3.15014	0.00999	0.00888		3.13844	0.0103	0.01044		3.15014	0.00273	0.00518
3.1504	0.0715	0.0761		3.1504	0.02669	0.02232	0.01206	0.01624		3.1504	0.01023	0.00876		3.13868	0.01126	0.01028		3.1504	0.00365	0.00515
3.15067	0.0762	0.08279		3.15067	0.02801	0.02135	0.01172	0.01561		3.15067	0.01016	0.00864		3.13892	0.01224	0.01012		3.15067	0.00484	0.00512
3.15093	0.08249	0.09028		3.15093	0.02573	0.02047	0.0114	0.01505		3.15093	0.00979	0.00853		3.13915	0.01053	0.00996		3.15093	0.00408	0.00511
3.1512	0.09275	0.09867		3.1512	0.0266	0.01966	0.0111	0.01454		3.1512	0.00831	0.00843		3.13939	0.01331	0.00981		3.1512	0.00806	0.00508
3.15146	0.10214	0.10794		3.15146	0.02745	0.01893	0.01082	0.01408		3.15146	0.00917	0.00833		3.13963	0.01371	0.00967		3.15146	0.00618	0.00506
3.15172	0.11	0.11832		3.15172	0.02217	0.01826	0.01056	0.01367		3.15172	0.00871	0.00823		3.13987	0.00917	0.00953		3.15172	0.00487	0.00503
3.15199	0.11887	0.12975		3.15199	0.02172	0.01765	0.01032	0.0133		3.15199	0.00975	0.00814		3.1401	0.01137	0.0094		3.15199	0.00241	0.00501
3.15225	0.13301	0.14213		3.15225	0.02612	0.01709	0.01009	0.01297		3.15225	0.00839	0.00805		3.14034	0.00845	0.00926		3.15225	0.00257	0.00499
3.15252	0.14438	0.15521		3.15252	0.02431	0.01658	0.00988	0.01267		3.15252	0.00816	0.00797		3.14058	0.00882	0.00914		3.15252	0.00433	0.00497
3.15278	0.15838	0.16864		3.15278	0.02422	0.01611	0.00968	0.0124		3.15278	0.00799	0.00789		3.14082	0.00831	0.00901		3.15278	0.00675	0.00495
3.15305	0.16945	0.18163		3.15305	0.01943	0.01568	0.0095	0.01216		3.15305	0.00727	0.00782		3.14106	0.00742	0.0089		3.15305	0.00682	0.00492
3.15331	0.18322	0.19366		3.15331	0.01833	0.01529	0.00933	0.01194		3.15331	0.00838	0.00774		3.14129	0.00871	0.00878		3.15331	0.00512	0.0049
3.15357	0.19461	0.20364		3.15357	0.02297	0.01493	0.00917	0.01174		3.15357	0.00893	0.00767		3.14153	0.00969	0.00867		3.15357	0.00689	0.00489
3.15384	0.20797	0.21057		3.15384	0.02022	0.0146	0.00902	0.01156		3.15384	0.00947	0.00761		3.14177	0.01031	0.00856		3.15384	0.0053	0.00487
3.1541	0.21788	0.21367		3.1541	0.01633	0.0143	0.00888	0.0114		3.1541	0.00865	0.00754		3.14201	0.00972	0.00846		3.1541	0.0033	0.00485
3.15437	0.22198	0.21253		3.15437	0.01509	0.01402	0.00876	0.01125		3.15437	0.00718	0.00748		3.14224	0.0097	0.00835		3.15437	0.00657	0.00483
3.15463	0.22759	0.20725		3.15463	0.01765	0.01377	0.00864	0.01111		3.15463	0.00695	0.00742		3.14248	0.00768	0.00825		3.15463	0.00599	0.00481
3.1549	0.22105	0.19852		3.1549	0.01689	0.01353	0.00853	0.01098		3.1549	0.0069	0.00736		3.14272	0.00794	0.00816		3.1549	0.00512	0.00479
3.15516	0.2092	0.18703		3.15516	0.01439	0.01331	0.00842	0.01086		3.15516	0.00711	0.00731		3.14296	0.00784	0.00806		3.15516	0.0068	0.00478
3.15542	0.20016	0.17389		3.15542	0.01736	0.0131	0.00833	0.01076		3.15542	0.0067	0.00725		3.1432	0.00884	0.00797		3.15542	0.0054	0.00477
3.15569	0.1756	0.16008		3.15569	0.01293	0.01291	0.00824	0.01065		3.15569	0.00781	0.0072		3.14343	0.00919	0.00788		3.15569	0.00438	0.00475
3.15595	0.15569	0.14633		3.15595	0.01351	0.01273	0.00815	0.01056		3.15595	0.00579	0.00715		3.14367	0.00911	0.0078		3.15595	0.00444	0.00473
3.15622	0.14165	0.13321		3.15622	0.01465	0.01256	0.00807	0.01047		3.15622	0.00562	0.0071		3.14391	0.00656	0.00771		3.15622	0.00487	0.00472
3.15645	0.12689	0.12115		3.15645	0.0154	0.0124	0.008	0.01039		3.15645	0.00671	0.00705		3.14415	0.007	0.00763		3.15645	0.004	0.0047
3.15674	0.1097	0.11006		3.15674	0.01199	0.01225	0.00793	0.0103		3.15674	0.00678	0.007		3.14439	0.00722	0.00755		3.15674	0.00486	0.00468
3.15701	0.09679	0.10012		3.15701	0.0116	0.01211	0.00786	0.01023		3.15701	0.00568	0.00696		3.14462	0.00833	0.00748		3.15701	0.00545	0.00467
3.15725	0.08606	0.09127		3.15725	0.01401	0.01197	0.0078	0.01015		3.15725	0.00507	0.00692		3.14486	0.00648	0.0074		3.15725	0.00463	0.00466
3.15754	0.0808	0.08343		3.15754	0.01174	0.01184	0.00774	0.01008		3.15754	0.00589	0.00687		3.1451	0.00652	0.00733		3.15754	0.00485	0.00465
3.15778	0.06873	0.07651		3.15778	0.01428	0.01172	0.00768	0.01001		3.15778	0.0066	0.00683		3.14534	0.00759	0.00726		3.15778	0.00371	0.00463
3.15807	0.06027	0.07037		3.15807	0.01365	0.0116	0.00763	0.00995		3.15807	0.00665	0.00679		3.14557	0.00795	0.00719		3.15807	0.00436	0.00462
3.1583	0.05464	0.06499		3.1583	0.01315	0.01148	0.00758	0.00988		3.1583	0.00542	0.00675		3.14581	0.00778	0.00713		3.1583	0.00606	0.00461
3.15857	0.05093	0.06013		3.15857	0.01246	0.01137	0.00753	0.00982		3.15857	0.00577	0.00671		3.14605	0.00549	0.00706		3.15857	0.00581	0.00459
3.15883	0.04722	0.05581		3.15883	0.01166	0.01126	0.00749	0.00975		3.15883	0.00682	0.00667		3.14629	0.00557	0.007		3.15883	0.00469	0.00458
3.1591	0.04545	0.05192		3.1591	0.01219	0.01116	0.00744	0.00969		3.1591	0.00583	0.00664		3.14653	0.00579	0.00693		3.1591	0.00428	0.00456
3.15936	0.04179	0.04843		3.15936	0.01148	0.01106	0.0074	0.00963		3.15936	0.00536	0.0066		3.14676	0.00614	0.00688		3.15936	0.00625	0.00455
3.15962	0.03872	0.04527		3.15962	0.01053	0.01096	0.00736	0.00958		3.15962	0.00609	0.00657		3.147	0.00478	0.00682		3.15962	0.00648	0.00455
3.15989	0.03747	0.04243		3.15989	0.01066	0.01086	0.00732	0.00952		3.15989	0.00517	0.00653		3.14724	0.00671	0.00676		3.15989	0.00494	0.00454
3.16015	0.03259	0.03982		3.16015	0.0101	0.01077	0.00729	0.00946		3.16015	0.0058	0.0065		3.14748	0.0083	0.0067		3.16015	0.00493	0.00452
3.16042	0.03089	0.03744		3.16042	0.01163	0.01068	0.00725	0.0094		3.16042	0.0058	0.00646		3.14771	0.00758	0.00665		3.16042	0.00441	0.00451
3.16068	0.0278	0.03526		3.16068	0.01219	0.01059	0.00722	0.00935		3.16068	0.00619	0.00643		3.14795	0.00715	0.0066		3.16068	0.00396	0.0045
3.16095	0.02709	0.03328		3.16095	0.01104	0.0105	0.00718	0.00929		3.16095	0.00661	0.0064		3.14819	0.00641	0.00655		3.16095	0.0041	0.00449
3.16121	0.02827	0.03145		3.16121	0.01089	0.01042	0.00715	0.00924		3.16121	0.00483	0.00637		3.14843	0.00488	0.0065		3.16121	0.00536	0.00448
3.16147	0.02579	0.0298		3.16147	0.00813	0.01034	0.00712	0.00919		3.16147	0.00575	0.00634		3.14867	0.0072	0.00645		3.16147	0.00583	0.00447
3.16174	0.02446	0.02825		3.16174	0.00811	0.01025	0.0071	0.00914		3.16174	0.00558	0.00631		3.1489	0.00678	0.0064		3.16174	0.00347	0.00445
3.162	0.0236	0.02684		3.162	0.00999	0.01018	0.00707	0.00909		3.162	0.00524	0.00628		3.14912	0.00566	0.00636		3.162	0.00313	0.00444
3.16227	0.02195	0.02552		3.16227	0.0134	0.0101	0.00704	0.00904		3.16227	0.00498	0.00625		3.14936	0.00611	0.00631		3.16227	0.00358	0.00444
3.16253	0.02081	0.02432		3.16253	0.00989	0.01002	0.00702	0.00899		3.16253	0.00576	0.00622		3.14959	0.00598	0.00627		3.16253	0.00359	0.00443
3.1628	0.02027	0.02319		3.1628	0.01019	0.00995	0.00699	0.00894		3.1628	0.00521	0.00619		3.14983	0.00413	0.00623		3.1628	0.00517	0.00442
3.16306	0.01872	0.02216		3.16306	0.00794	0.00988	0.00697	0.00889		3.16306	0.00427	0.00616		3.15007	0.00533	0.00619		3.16306	0.00351	0.00441
3.16332	0.02081	0.02121		3.16332	0.00929	0.00981	0.00694	0.00884		3.16332	0.00542	0.00614		3.15031	0.00668	0.00615		3.16332	0.00362	0.0044
3.16359	0.0177	0.02032		3.16359	0.00943	0.00974	0.00692	0.0088		3.16359	0.00504	0.00611		3.15054	0.00676	0.00611		3.16359	0.0045	0.00439
3.16385	0.01729	0.01949		3.16385	0.0071	0.00967	0.0069	0.00875		3.16385	0.00576	0.00608		3.15078	0.0066	0.00607		3.16385	0.0033	0.00438
3.16412	0.01818	0.01872		3.16412	0.00841	0.00961	0.00688	0.0087		3.16412	0.00457	0.00606		3.15102	0.00613	0.00603		3.16412	0.0045	0.00437
3.16438	0.01922	0.018		3.16438	0.01032	0.00954	0.00686	0.00866		3.16438	0.00487	0.00603		3.15126	0.00529	0.00599		3.16438	0.00387	0.00437
3.16465	0.01601	0.01732		3.16465	0.00838	0.00948	0.00684	0.00862		3.16465	0.0049	0.00601		3.1515	0.00488	0.00596		3.16465	0.0082	0.00436
3.16491	0.01556	0.0167		3.16491	0.00907	0.00942	0.00682	0.00858		3.16491	0.00555	0.00598		3.15173	0.00667	0.00592		3.16491	0.00421	0.00435
3.16517	0.01544	0.01612		3.16517	0.00917	0.00936	0.00681	0.00853		3.16517	0.00417	0.00596		3.15197	0.00492	0.00589		3.16517	0.00276	0.00434
3.16544	0.01357	0.01556		3.16544	0.00855	0.0093	0.00679	0.00849		3.16544	0.00483	0.00593		3.15221	0.00516	0.00586		3.16544	0.00443	0.00433
3.1657	0.01234	0.01505		3.1657	0.01023	0.00925	0.00677	0.00845		3.1657	0.0049	0.00591		3.15245	0.00601	0.00582		3.1657	0.00542	0.00433
3.16597	0.01272	0.01456		3.16597	0.00694	0.00919	0.00676	0.00841		3.16597	0.00429	0.00588		3.15268	0.00533	0.00579		3.16597	0.00596	0.00432
3.16623	0.01401	0.01411		3.16623	0.00959	0.00914	0.00674	0.00838		3.16623	0.00552	0.00586		3.15292	0.00551	0.00576		3.16623	0.00316	0.00432
3.16649	0.01244	0.01368		3.16649	0.00955	0.00908	0.00672	0.00834		3.16649	0.00617	0.00584		3.15316	0.00509	0.00573		3.16649	0.00446	0.00431
3.16676	0.01271	0.01328		3.16676	0.0095	0.00903	0.00671	0.0083		3.16676	0.00444	0.00582		3.1534	0.00396	0.0057		3.16676	0.00646	0.0043
3.16702	0.01027	0.0129		3.16702	0.00694	0.00898	0.00669	0.00826		3.16702	0.00427	0.00579		3.15364	0.0057	0.00567		3.16702	0.00435	0.00429
3.16729	0.01204	0.01254		3.16729	0.00931	0.00893	0.00668	0.00823		3.16729	0.00509	0.00577		3.15387	0.00611	0.00564		3.16729	0.00328	0.00429
3.16755	0.0113	0.0122		3.16755	0.00719	0.00888	0.00667	0.00819		3.16755	0.00551	0.00575		3.15411	0.00729	0.00562		3.16755	0.00726	0.00428
3.16782	0.0108	0.01187		3.16782	0.00766	0.00884	0.00665	0.00816		3.16782	0.00549	0.00573		3.15435	0.00526	0.00559		3.16782	0.0088	0.00427
3.16808	0.0111	0.01157		3.16808	0.00865	0.00879	0.00664	0.00813		3.16808	0.00426	0.00571		3.15459	0.00603	0.00556		3.16808	0.00795	0.00426
3.16834	0.01067	0.01129		3.16834	0.00832	0.00875	0.00663	0.00809		3.16834	0.00463	0.00569		3.15482	0.00504	0.00554		3.16834	0.00559	0.00426
3.16861	0.00915	0.01101		3.16861	0.00889	0.0087	0.00662	0.00806		3.16861	0.00505	0.00567		3.15506	0.00482	0.00551		3.16861	0.00331	0.00425
3.16887	0.01088	0.01075		3.16887	0.00907	0.00866	0.00661	0.00803		3.16887	0.0057	0.00565		3.1553	0.00544	0.00549		3.16887	0.00388	0.00424
3.16914	0.00902	0.0105		3.16914	0.0074	0.00862	0.00659	0.008		3.16914	0.00512	0.00563		3.15554	0.00571	0.00546		3.16914	0.00322	0.00424
3.1694	0.0101	0.01027		3.1694	0.00704	0.00858	0.00658	0.00797		3.1694	0.0039	0.00561		3.15578	0.00464	0.00544		3.1694	0.0056	0.00423
3.16967	0.00839	0.01005		3.16967	0.0073	0.00854	0.00657	0.00794		3.16967	0.00497	0.00559		3.15601	0.00552	0.00542		3.16967	0.00343	0.00422
3.16993	0.00893	0.00984		3.16993	0.00869	0.0085	0.00656	0.00791		3.16993	0.0047	0.00557		3.15625	0.00479	0.00539		3.16993	0.00343	0.00422
3.17019	0.00882	0.00964		3.17019	0.00899	0.00846	0.00655	0.00789		3.17019	0.00532	0.00555		3.15649	0.00471	0.00537		3.17019	0.00346	0.00421
3.17046	0.00935	0.00945		3.17046	0.00761	0.00842	0.00654	0.00786		3.17046	0.00537	0.00553		3.15673	0.00408	0.00535		3.17046	0.00435	0.00421
3.17072	0.00873	0.00925		3.17072	0.00946	0.00839	0.00653	0.00783		3.17072	0.00436	0.00552		3.15696	0.0038	0.00533		3.17072	0.00673	0.00421
3.17099	0.0078	0.00908		3.17099	0.00754	0.00835	0.00652	0.0078		3.17099	0.00493	0.0055		3.1572	0.005	0.0053		3.17099	0.0052	0.0042
3.17125	0.00773	0.00891		3.17125	0.00753	0.00832	0.00651	0.00778		3.17125	0.00489	0.00548		3.15744	0.0037	0.00529		3.17125	0.00456	0.0042
3.17151	0.00788	0.00875		3.17151	0.00799	0.00828	0.0065	0.00775		3.17151	0.005	0.00546		3.15768	0.00358	0.00526		3.17151	0.00336	0.00419
3.17178	0.00727	0.0086		3.17178	0.00766	0.00825	0.0065	0.00773		3.17178	0.00511	0.00545		3.15792	0.00515	0.00524		3.17178	0.00713	0.00418
3.17204	0.00681	0.00845		3.17204	0.00752	0.00822	0.00649	0.00771		3.17204	0.00536	0.00543		3.15815	0.0044	0.00522		3.17204	0.00511	0.00418
3.17231	0.00568	0.00831		3.17231	0.00796	0.00818	0.00648	0.00768		3.17231	0.0045	0.00541		3.15839	0.00398	0.0052		3.17231	0.00457	0.00417
3.17257	0.00696	0.00818		3.17257	0.00608	0.00815	0.00647	0.00766		3.17257	0.00403	0.0054		3.15863	0.00464	0.00519		3.17257	0.00512	0.00417
3.17284	0.00759	0.00805		3.17284	0.00801	0.00812	0.00646	0.00764		3.17284	0.00454	0.00538		3.15887	0.00487	0.00517		3.17284	0.0068	0.00416
3.1731	0.00732	0.00792		3.1731	0.00746	0.00809	0.00646	0.00761		3.1731	0.00407	0.00537		3.1591	0.00461	0.00515		3.1731	0.0041	0.00416
3.17334	0.00591	0.0078		3.17334	0.00569	0.00806	0.00645	0.00759		3.17334	0.00435	0.00535		3.15934	0.00443	0.00513		3.17334	0.00779	0.00415
3.17363	0.00647	0.00769		3.17363	0.00672	0.00803	0.00644	0.00757		3.17363	0.00431	0.00534		3.15958	0.00313	0.00512		3.17363	0.00446	0.00415
3.17389	0.00655	0.00758		3.17389	0.00776	0.00801	0.00643	0.00755		3.17389	0.00452	0.00532		3.15982	0.00407	0.0051		3.17389	0.00672	0.00414
3.17413	0.00563	0.00748		3.17413	0.00739	0.00798	0.00643	0.00753		3.17413	0.00527	0.00531		3.16006	0.00632	0.00508		3.17413	0.00478	0.00414
3.17442	0.00561	0.00737		3.17442	0.00779	0.00795	0.00642	0.00751		3.17442	0.0054	0.00529		3.16029	0.00456	0.00507		3.17442	0.00297	0.00413
3.17466	0.0064	0.00727		3.17466	0.00696	0.00793	0.00641	0.00749		3.17466	0.00485	0.00528		3.16053	0.00524	0.00505		3.17466	0.00312	0.00413
3.17495	0.00554	0.00718		3.17495	0.00613	0.0079	0.00641	0.00747		3.17495	0.00464	0.00526		3.16077	0.00564	0.00503		3.17495	0.00269	0.00412
3.17519	0.00639	0.00709		3.17519	0.00785	0.00788	0.0064	0.00745		3.17519	0.00479	0.00525		3.16101	0.00392	0.00502		3.17519	0.00395	0.00412
3.17545	0.00581	0.007		3.17545	0.0083	0.00785	0.00639	0.00743		3.17545	0.00515	0.00523		3.16125	0.00473	0.005		3.17545	0.00284	0.00411
3.17572	0.00495	0.00692		3.17572	0.00696	0.00783	0.00639	0.00741		3.17572	0.00403	0.00522		3.16148	0.00616	0.00499		3.17572	0.00354	0.00411
3.17598	0.00582	0.00684		3.17598	0.0063	0.0078	0.00638	0.0074		3.17598	0.00499	0.00521		3.16172	0.00527	0.00497		3.17598	0.00479	0.0041
3.17624	0.0063	0.00675		3.17624	0.00781	0.00778	0.00638	0.00738		3.17624	0.00551	0.00519		3.16196	0.0039	0.00496		3.17624	0.00657	0.0041
3.17651	0.00548	0.00668		3.17651	0.00849	0.00776	0.00637	0.00736		3.17651	0.00359	0.00518		3.1622	0.00426	0.00494		3.17651	0.00441	0.0041
3.17677	0.00499	0.0066		3.17677	0.00697	0.00773	0.00636	0.00735		3.17677	0.0047	0.00517		3.16243	0.00481	0.00493		3.17677	0.00511	0.0041
3.17704	0.006	0.00654		3.17704	0.0078	0.00771	0.00636	0.00733		3.17704	0.00458	0.00515		3.16267	0.00445	0.00492		3.17704	0.00447	0.00409
3.1773	0.0059	0.00647		3.1773	0.00619	0.00769	0.00635	0.00731		3.1773	0.00469	0.00514		3.16291	0.00468	0.0049		3.1773	0.000899908	0.00409
3.17757	0.00459	0.0064		3.17757	0.00607	0.00767	0.00635	0.0073		3.17757	0.00456	0.00513		3.16315	0.00464	0.00489		3.17757	0.00365	0.00409
3.17783	0.00498	0.00634		3.17783	0.00788	0.00765	0.00634	0.00728		3.17783	0.00455	0.00512		3.16339	0.00493	0.00488		3.17783	0.00282	0.00408
3.17809	0.00508	0.00627		3.17809	0.00942	0.00763	0.00634	0.00727		3.17809	0.00476	0.0051		3.16362	0.00392	0.00486		3.17809	0.00496	0.00408
3.17836	0.00434	0.00621		3.17836	0.00834	0.00761	0.00633	0.00725		3.17836	0.00454	0.00509		3.16386	0.00454	0.00485		3.17836	0.00461	0.00407
3.17862	0.00524	0.00615		3.17862	0.00705	0.00759	0.00633	0.00724		3.17862	0.00448	0.00508		3.1641	0.00444	0.00484		3.17862	0.00631	0.00407
3.17889	0.00537	0.00609		3.17889	0.00673	0.00757	0.00632	0.00722		3.17889	0.00379	0.00507		3.16431	0.00469	0.00483		3.17889	0.00197	0.00407
3.17915	0.00452	0.00604		3.17915	0.00784	0.00755	0.00632	0.00721		3.17915	0.00539	0.00506		3.16455	0.00482	0.00481		3.17915	0.0062	0.00406
3.17941	0.00468	0.00599		3.17941	0.00733	0.00753	0.00632	0.00719		3.17941	0.00489	0.00505		3.16479	0.00529	0.0048		3.17941	0.00636	0.00406
3.17968	0.00468	0.00594		3.17968	0.00784	0.00751	0.00631	0.00718		3.17968	0.00455	0.00503		3.16503	0.00418	0.00479		3.17968	0.00481	0.00405
3.17994	0.00419	0.00589		3.17994	0.00684	0.0075	0.00631	0.00717		3.17994	0.00458	0.00502		3.16526	0.00322	0.00478		3.17994	0.0033	0.00405
														3.1655	0.00374	0.00477
														3.16574	0.00575	0.00476
														3.16598	0.00465	0.00475
														3.16621	0.0046	0.00474
														3.16645	0.00586	0.00473
														3.16669	0.00446	0.00471
														3.16693	0.00265	0.00471
														3.16717	0.00315	0.0047
														3.1674	0.00362	0.00469
														3.16764	0.00413	0.00468
														3.16788	0.00456	0.00467
														3.16812	0.00459	0.00466
														3.16835	0.00391	0.00465
														3.16859	0.00459	0.00464
														3.16883	0.00407	0.00463
														3.16907	0.0037	0.00462
														3.16931	0.00279	0.00461
														3.16954	0.00409	0.0046
														3.16978	0.00403	0.0046
														3.17002	0.00502	0.00459
														3.17026	0.00572	0.00458
														3.17049	0.00512	0.00457
														3.17073	0.00537	0.00456
														3.17097	0.00557	0.00455
														3.17121	0.00456	0.00455
														3.17145	0.00397	0.00454
														3.17168	0.00369	0.00453
														3.17192	0.00429	0.00452
														3.17216	0.00597	0.00452
														3.1724	0.00615	0.00451
														3.17263	0.00499	0.0045
														3.17287	0.00416	0.0045
														3.17311	0.00414	0.00449
														3.17335	0.00473	0.00448
														3.17359	0.00323	0.00448
														3.17382	0.00375	0.00447
														3.17406	0.00461	0.00446
														3.1743	0.00464	0.00445
														3.17454	0.00445	0.00445
														3.17477	0.00444	0.00444
														3.17501	0.00574	0.00444
														3.17525	0.00481	0.00443
														3.17549	0.00576	0.00442
														3.17573	0.00397	0.00442
														3.17596	0.00443	0.00441
														3.1762	0.00421	0.00441
														3.17644	0.00462	0.0044
														3.17668	0.00368	0.0044
														3.17691	0.00317	0.00439
														3.17715	0.00472	0.00439
														3.17739	0.0057	0.00438
														3.17763	0.0033	0.00437
														3.17787	0.00325	0.00437
														3.1781	0.00336	0.00436
														3.17834	0.00388	0.00436
														3.17858	0.00404	0.00435
														3.17882	0.00452	0.00435
														3.17905	0.00405	0.00434
														3.17929	0.00434	0.00434
														3.17951	0.00354	0.00433
														3.17974	0.00408	0.00433
														3.17998	0.00401	0.00432

## Sheet: Figure 2a
r	G(r)
	20PT	25PT	30PT	35PT	45PT
1.44	-0.57539	-0.52677	-0.56628	-0.54367	-0.53095
1.45	-0.58142	-0.53356	-0.56013	-0.54535	-0.53322
1.46	-0.5867	-0.5391	-0.55278	-0.54481	-0.53342
1.47	-0.5911	-0.54329	-0.54502	-0.54238	-0.53194
1.48	-0.5946	-0.54615	-0.5377	-0.53853	-0.52925
1.49	-0.59729	-0.54785	-0.53166	-0.53388	-0.52594
1.5	-0.5994	-0.54867	-0.52773	-0.52914	-0.52261
1.51	-0.6012	-0.54896	-0.52657	-0.525	-0.51987
1.52	-0.60302	-0.54912	-0.52869	-0.52212	-0.51827
1.53	-0.60522	-0.54957	-0.53437	-0.52107	-0.51825
1.54	-0.6081	-0.55072	-0.54363	-0.52223	-0.5201
1.55	-0.61192	-0.55289	-0.55622	-0.52582	-0.52401
1.56	-0.61686	-0.55633	-0.57166	-0.53187	-0.52995
1.57	-0.62298	-0.56121	-0.58922	-0.54019	-0.53778
1.58	-0.63024	-0.56754	-0.60804	-0.55044	-0.54721
1.59	-0.63853	-0.57526	-0.62713	-0.56212	-0.55786
1.6	-0.64763	-0.58419	-0.6455	-0.57467	-0.56927
1.61	-0.65726	-0.59406	-0.66219	-0.58747	-0.581
1.62	-0.66711	-0.60455	-0.67639	-0.59996	-0.59258
1.63	-0.67684	-0.61528	-0.68745	-0.61163	-0.60363
1.64	-0.68614	-0.62586	-0.69497	-0.62208	-0.61385
1.65	-0.69469	-0.63591	-0.69879	-0.63105	-0.62303
1.66	-0.70221	-0.64506	-0.699	-0.63844	-0.63106
1.67	-0.70845	-0.65295	-0.69595	-0.64427	-0.63795
1.68	-0.71316	-0.65927	-0.69014	-0.64866	-0.64376
1.69	-0.71611	-0.66373	-0.68219	-0.6518	-0.64861
1.7	-0.71701	-0.66604	-0.67279	-0.65391	-0.65262
1.71	-0.71558	-0.66593	-0.66257	-0.65513	-0.6559
1.72	-0.71146	-0.66313	-0.65206	-0.65556	-0.65849
1.73	-0.70423	-0.65736	-0.64162	-0.65512	-0.66033
1.74	-0.69343	-0.64833	-0.63137	-0.65362	-0.66128
1.75	-0.67855	-0.63573	-0.62119	-0.65068	-0.66105
1.76	-0.65907	-0.61928	-0.61073	-0.64577	-0.65927
1.77	-0.63451	-0.5987	-0.59939	-0.63825	-0.65548
1.78	-0.60445	-0.57378	-0.58642	-0.6274	-0.64916
1.79	-0.56861	-0.54437	-0.57096	-0.61252	-0.63978
1.8	-0.52692	-0.51046	-0.55214	-0.59297	-0.62686
1.81	-0.4795	-0.47214	-0.5292	-0.56827	-0.61
1.82	-0.42677	-0.42971	-0.50151	-0.53816	-0.58895
1.83	-0.36942	-0.38361	-0.46872	-0.50266	-0.56364
1.84	-0.30844	-0.3345	-0.43078	-0.46211	-0.53422
1.85	-0.24508	-0.2832	-0.38803	-0.41718	-0.50106
1.86	-0.18081	-0.23069	-0.34112	-0.36885	-0.46475
1.87	-0.11724	-0.17808	-0.29107	-0.31839	-0.42611
1.88	-0.05604	-0.12653	-0.23917	-0.26728	-0.3861
1.89	0.00113	-0.07724	-0.18695	-0.2171	-0.34582
1.9	0.05276	-0.03136	-0.136	-0.16947	-0.30642
1.91	0.09758	0.01009	-0.08795	-0.12591	-0.26905
1.92	0.13462	0.04623	-0.04431	-0.08776	-0.23478
1.93	0.16331	0.07641	-0.00635	-0.05607	-0.20451
1.94	0.18348	0.10024	0.02495	-0.03152	-0.17899
1.95	0.19542	0.11758	0.04897	-0.01441	-0.1587
1.96	0.19981	0.1286	0.06553	-0.00461	-0.14387
1.97	0.19769	0.13369	0.07482	-0.0016	-0.13447
1.98	0.19037	0.13346	0.07745	-0.00452	-0.1302
1.99	0.17932	0.1287	0.07431	-0.01224	-0.13058
2	0.16606	0.12028	0.06654	-0.02347	-0.13491
2.01	0.15204	0.10911	0.0554	-0.03685	-0.14243
2.02	0.13851	0.09603	0.04215	-0.0511	-0.15231
2.03	0.12642	0.08178	0.02797	-0.06513	-0.16373
2.04	0.11635	0.06693	0.01381	-0.07808	-0.17598
2.05	0.10844	0.05183	0.000357401	-0.08947	-0.18846
2.06	0.10243	0.0366	-0.01206	-0.09914	-0.20078
2.07	0.09763	0.02114	-0.02344	-0.10734	-0.2127
2.08	0.09302	0.00512	-0.03415	-0.11465	-0.2242
2.09	0.08734	-0.01193	-0.04485	-0.12191	-0.23546
2.1	0.07919	-0.03061	-0.05639	-0.13018	-0.24678
2.11	0.06718	-0.05154	-0.06976	-0.14056	-0.2586
2.12	0.05006	-0.0753	-0.08597	-0.1541	-0.27138
2.13	0.02685	-0.10236	-0.10591	-0.1717	-0.28559
2.14	-0.00307	-0.133	-0.13025	-0.19399	-0.30164
2.15	-0.03985	-0.16725	-0.15937	-0.22124	-0.3198
2.16	-0.08315	-0.20488	-0.19325	-0.25332	-0.34018
2.17	-0.13213	-0.24535	-0.23151	-0.28965	-0.3627
2.18	-0.1855	-0.28786	-0.27333	-0.32928	-0.38706
2.19	-0.24155	-0.33135	-0.31752	-0.37088	-0.41273
2.2	-0.29831	-0.37457	-0.36261	-0.41284	-0.43902
2.21	-0.35363	-0.41615	-0.40689	-0.45342	-0.46506
2.22	-0.40535	-0.45469	-0.44859	-0.49083	-0.48987
2.23	-0.45145	-0.48883	-0.48594	-0.52336	-0.51241
2.24	-0.49017	-0.51737	-0.51734	-0.54953	-0.53167
2.25	-0.52011	-0.53933	-0.54145	-0.5682	-0.54669
2.26	-0.54034	-0.55399	-0.55727	-0.5786	-0.55664
2.27	-0.55046	-0.56098	-0.56422	-0.58043	-0.56085
2.28	-0.55056	-0.56028	-0.5622	-0.57386	-0.55887
2.29	-0.54127	-0.5522	-0.55154	-0.5595	-0.55051
2.3	-0.52362	-0.53739	-0.53298	-0.53831	-0.53579
2.31	-0.49902	-0.51674	-0.50763	-0.5116	-0.51498
2.32	-0.46909	-0.49135	-0.47685	-0.48082	-0.48858
2.33	-0.43557	-0.46247	-0.44217	-0.44751	-0.45726
2.34	-0.40021	-0.43136	-0.40516	-0.41315	-0.42186
2.35	-0.36461	-0.39925	-0.36734	-0.37906	-0.3833
2.36	-0.33017	-0.36724	-0.33007	-0.34631	-0.34257
2.37	-0.29797	-0.33628	-0.29449	-0.31565	-0.30067
2.38	-0.26878	-0.30707	-0.26143	-0.28749	-0.25854
2.39	-0.24302	-0.28009	-0.23144	-0.26188	-0.21706
2.4	-0.22074	-0.25555	-0.20471	-0.23855	-0.17698
2.41	-0.20175	-0.23345	-0.1812	-0.21699	-0.13895
2.42	-0.18561	-0.21359	-0.16058	-0.19649	-0.10344
2.43	-0.17172	-0.19561	-0.14238	-0.17626	-0.07077
2.44	-0.15942	-0.17906	-0.12601	-0.15554	-0.04111
2.45	-0.14805	-0.16346	-0.11084	-0.13366	-0.01447
2.46	-0.13701	-0.14833	-0.09628	-0.11011	0.0093
2.47	-0.1258	-0.13324	-0.0818	-0.08462	0.03046
2.48	-0.11406	-0.11784	-0.06698	-0.05716	0.04943
2.49	-0.10156	-0.10188	-0.05152	-0.02793	0.0667
2.5	-0.0882	-0.08519	-0.03524	0.00268	0.08289
2.51	-0.07392	-0.06767	-0.01803	0.03412	0.09869
2.52	-0.05872	-0.04925	0.000196341	0.06583	0.11487
2.53	-0.04256	-0.02987	0.01952	0.09726	0.13226
2.54	-0.02531	-0.00941	0.04009	0.12802	0.15172
2.55	-0.0067	0.01235	0.06218	0.15792	0.17412
2.56	0.01368	0.03575	0.08619	0.18707	0.20036
2.57	0.03643	0.06128	0.11271	0.2159	0.2313
2.58	0.06231	0.08958	0.14248	0.24517	0.26773
2.59	0.0922	0.12144	0.17637	0.27597	0.31038
2.6	0.12707	0.15775	0.21534	0.30961	0.35984
2.61	0.16789	0.19947	0.26038	0.34755	0.41657
2.62	0.21554	0.24751	0.31241	0.39131	0.48084
2.63	0.27076	0.30272	0.3722	0.4423	0.5527
2.64	0.33402	0.36576	0.4403	0.50172	0.63199
2.65	0.40549	0.43702	0.51691	0.57043	0.7183
2.66	0.48497	0.51657	0.60189	0.64881	0.81097
2.67	0.57187	0.6041	0.69465	0.73672	0.90909
2.68	0.66519	0.69887	0.7942	0.83345	1.01152
2.69	0.76358	0.79971	0.8991	0.9377	1.11693
2.7	0.86535	0.90503	1.00756	1.04762	1.22377
2.71	0.96859	1.01293	1.11747	1.1609	1.33041
2.72	1.07123	1.12116	1.22654	1.27487	1.4351
2.73	1.17115	1.22734	1.33236	1.38666	1.53605
2.74	1.26627	1.32899	1.43255	1.49332	1.63151
2.75	1.35468	1.42368	1.52487	1.592	1.71977
2.76	1.43466	1.50915	1.6073	1.68011	1.79925
2.77	1.50484	1.58341	1.67818	1.75544	1.86853
2.78	1.56414	1.64487	1.73624	1.81627	1.92638
2.79	1.61185	1.69238	1.78065	1.86145	1.9718
2.8	1.64761	1.72529	1.81102	1.89044	2.00403
2.81	1.67137	1.74345	1.82742	1.90326	2.02258
2.82	1.68337	1.74723	1.83027	1.90053	2.02724
2.83	1.68405	1.73745	1.82038	1.88332	2.01806
2.84	1.67402	1.71529	1.79876	1.85307	1.99533
2.85	1.65399	1.68226	1.76662	1.81149	1.95963
2.86	1.62471	1.64002	1.72525	1.76041	1.91175
2.87	1.58691	1.59035	1.67595	1.7017	1.85267
2.88	1.54136	1.53498	1.61997	1.63711	1.7836
2.89	1.48873	1.47553	1.55845	1.56823	1.70587
2.9	1.42972	1.41343	1.49242	1.4964	1.62095
2.91	1.36498	1.34985	1.42274	1.42271	1.53039
2.92	1.2952	1.28569	1.35019	1.34797	1.43581
2.93	1.22112	1.22155	1.27539	1.27275	1.33883
2.94	1.14355	1.15777	1.19891	1.19742	1.24105
2.95	1.06338	1.09446	1.12129	1.1222	1.144
2.96	0.98161	1.03156	1.04306	1.04725	1.04909
2.97	0.89936	0.96891	0.96475	0.97269	0.9576
2.98	0.81778	0.90628	0.88696	0.8987	0.87062
2.99	0.73807	0.8435	0.81034	0.82555	0.78901
3	0.66141	0.78046	0.73556	0.75359	0.71339
3.01	0.58889	0.7172	0.6633	0.68331	0.64412
3.02	0.52146	0.65389	0.59424	0.61523	0.5813
3.03	0.45983	0.59086	0.52899	0.54995	0.52478
3.04	0.40449	0.52859	0.46805	0.48808	0.47414
3.05	0.35558	0.46768	0.41178	0.43012	0.42877
3.06	0.31293	0.40876	0.36037	0.37648	0.38787
3.07	0.27607	0.35251	0.31377	0.32739	0.35053
3.08	0.24422	0.29954	0.27175	0.28285	0.31576
3.09	0.2164	0.25038	0.23387	0.24264	0.28256
3.1	0.19141	0.2054	0.19952	0.20631	0.24998
3.11	0.16805	0.16478	0.16794	0.17319	0.21717
3.12	0.14508	0.12849	0.13833	0.14243	0.18341
3.13	0.12143	0.0963	0.10984	0.11311	0.14819
3.14	0.09619	0.0678	0.0817	0.08425	0.11119
3.15	0.06877	0.04239	0.05324	0.05493	0.07231
3.16	0.03888	0.01937	0.02395	0.02436	0.03167
3.17	0.00658	-0.00203	-0.00646	-0.00802	-0.01042
3.18	-0.02774	-0.02257	-0.03806	-0.04256	-0.0535
3.19	-0.06335	-0.04297	-0.0707	-0.07928	-0.09699
3.2	-0.09933	-0.06382	-0.10403	-0.11793	-0.14025
3.21	-0.13459	-0.08555	-0.13753	-0.15797	-0.18261
3.22	-0.16797	-0.10841	-0.17056	-0.19859	-0.22346
3.23	-0.19837	-0.13245	-0.20243	-0.23885	-0.26227
3.24	-0.22484	-0.15752	-0.2325	-0.27771	-0.29862
3.25	-0.24667	-0.18329	-0.26018	-0.31411	-0.33225
3.26	-0.26345	-0.2093	-0.28504	-0.3471	-0.36308
3.27	-0.27512	-0.23499	-0.30685	-0.37591	-0.39117
3.28	-0.28198	-0.25974	-0.32556	-0.4	-0.41674
3.29	-0.28465	-0.28299	-0.34137	-0.41917	-0.44013
3.3	-0.28407	-0.30421	-0.35468	-0.43351	-0.46176
3.31	-0.28138	-0.32302	-0.36604	-0.44345	-0.48209
3.32	-0.27785	-0.33917	-0.37615	-0.44972	-0.5016
3.33	-0.27476	-0.3526	-0.38573	-0.45328	-0.52069
3.34	-0.27331	-0.36341	-0.39551	-0.45523	-0.5397
3.35	-0.27454	-0.37188	-0.40612	-0.45675	-0.55883
3.36	-0.27918	-0.37843	-0.41806	-0.45899	-0.57817
3.37	-0.28767	-0.38358	-0.43162	-0.46296	-0.59765
3.38	-0.30008	-0.38791	-0.44686	-0.46944	-0.61708
3.39	-0.31613	-0.39198	-0.46362	-0.47893	-0.63613
3.4	-0.33521	-0.39634	-0.4815	-0.49162	-0.65441
3.41	-0.35643	-0.40142	-0.4999	-0.50732	-0.67145
3.42	-0.3787	-0.40753	-0.51809	-0.52552	-0.6868
3.43	-0.40085	-0.41481	-0.53524	-0.54541	-0.70001
3.44	-0.42169	-0.42326	-0.55053	-0.56597	-0.71071
3.45	-0.44012	-0.4327	-0.56317	-0.58603	-0.71863
3.46	-0.45526	-0.44282	-0.57254	-0.60437	-0.72363
3.47	-0.46646	-0.45319	-0.57819	-0.61985	-0.72569
3.48	-0.47336	-0.46333	-0.5799	-0.63147	-0.72494
3.49	-0.47597	-0.47272	-0.5777	-0.63848	-0.72163
3.5	-0.47459	-0.48089	-0.57191	-0.64046	-0.71612
3.51	-0.46981	-0.48744	-0.56306	-0.6373	-0.70883
3.52	-0.46245	-0.49207	-0.55189	-0.62928	-0.70024
3.53	-0.45352	-0.49465	-0.53928	-0.61701	-0.69085
3.54	-0.44407	-0.49521	-0.52619	-0.6014	-0.68111
3.55	-0.43515	-0.49394	-0.51359	-0.58358	-0.67144
3.56	-0.42774	-0.49117	-0.5024	-0.56485	-0.66216
3.57	-0.42265	-0.48739	-0.49339	-0.54652	-0.6535
3.58	-0.42046	-0.48314	-0.48717	-0.52988	-0.64561
3.59	-0.42153	-0.47905	-0.48413	-0.51606	-0.63853
3.6	-0.42596	-0.47573	-0.48444	-0.50594	-0.63222
3.61	-0.43359	-0.47373	-0.48803	-0.50015	-0.62659
3.62	-0.44406	-0.47352	-0.49461	-0.49895	-0.62147
3.63	-0.45684	-0.47543	-0.50371	-0.50228	-0.61671
3.64	-0.47128	-0.47965	-0.51474	-0.50974	-0.61213
3.65	-0.48669	-0.48617	-0.527	-0.52062	-0.60759
3.66	-0.50237	-0.4948	-0.53978	-0.53399	-0.60297
3.67	-0.51769	-0.50522	-0.55236	-0.54874	-0.59818
3.68	-0.53211	-0.51692	-0.56411	-0.5637	-0.59316
3.69	-0.54521	-0.52933	-0.57447	-0.57766	-0.5879
3.7	-0.55667	-0.54177	-0.58301	-0.58955	-0.58235
3.71	-0.56634	-0.55354	-0.58939	-0.59839	-0.57649
3.72	-0.57414	-0.56398	-0.59341	-0.60345	-0.57023
3.73	-0.58006	-0.57245	-0.59498	-0.60423	-0.56347
3.74	-0.58413	-0.57843	-0.59404	-0.60049	-0.55602
3.75	-0.58641	-0.5815	-0.59064	-0.59224	-0.54764
3.76	-0.58689	-0.58137	-0.5848	-0.57973	-0.538
3.77	-0.58553	-0.57791	-0.57657	-0.5634	-0.52674
3.78	-0.58224	-0.57109	-0.56599	-0.54383	-0.51347
3.79	-0.57685	-0.56104	-0.55307	-0.52168	-0.49777
3.8	-0.56915	-0.54796	-0.53779	-0.49764	-0.47927
3.81	-0.55891	-0.53216	-0.52012	-0.47238	-0.45767
3.82	-0.54591	-0.51399	-0.50007	-0.44649	-0.43277
3.83	-0.52999	-0.49383	-0.47764	-0.42046	-0.40451
3.84	-0.51105	-0.47208	-0.45292	-0.39463	-0.373
3.85	-0.48914	-0.4491	-0.42606	-0.36922	-0.33854
3.86	-0.46443	-0.42527	-0.39732	-0.34435	-0.30159
3.87	-0.43728	-0.4009	-0.36706	-0.31999	-0.26281
3.88	-0.40817	-0.37629	-0.33575	-0.29606	-0.22302
3.89	-0.37774	-0.35171	-0.30398	-0.27246	-0.18314
3.9	-0.34674	-0.32742	-0.27241	-0.24906	-0.14418
3.91	-0.31597	-0.30365	-0.24173	-0.22579	-0.10717
3.92	-0.28627	-0.28065	-0.21267	-0.20267	-0.07311
3.93	-0.25844	-0.25869	-0.18594	-0.17979	-0.04292
3.94	-0.2332	-0.23805	-0.16215	-0.1574	-0.01738
3.95	-0.21113	-0.21903	-0.14184	-0.13583	0.00288
3.96	-0.19268	-0.20197	-0.12541	-0.11555	0.01745
3.97	-0.1781	-0.18721	-0.11311	-0.09712	0.02611
3.98	-0.16747	-0.17512	-0.10504	-0.08119	0.02885
3.99	-0.16071	-0.16603	-0.10116	-0.06842	0.02585
4	-0.15761	-0.16028	-0.10132	-0.05947	0.01744
4.01	-0.15785	-0.15815	-0.10525	-0.05497	0.00409
4.02	-0.16109	-0.15985	-0.11264	-0.05547	-0.01366
4.03	-0.16694	-0.16554	-0.12316	-0.06137	-0.03524
4.04	-0.17512	-0.17528	-0.13652	-0.07296	-0.06009
4.05	-0.18538	-0.18902	-0.15245	-0.09032	-0.08768
4.06	-0.19761	-0.20662	-0.17077	-0.11339	-0.11757
4.07	-0.21179	-0.22784	-0.19139	-0.14188	-0.14941
4.08	-0.22802	-0.25236	-0.2143	-0.17533	-0.18294
4.09	-0.24648	-0.27975	-0.23954	-0.21311	-0.21796
4.1	-0.26739	-0.30952	-0.26717	-0.25447	-0.25436
4.11	-0.29095	-0.34113	-0.29727	-0.29849	-0.29203
4.12	-0.31729	-0.374	-0.32982	-0.3442	-0.33089
4.13	-0.34644	-0.40753	-0.36473	-0.39058	-0.37078
4.14	-0.37823	-0.44108	-0.40174	-0.43656	-0.41151
4.15	-0.4123	-0.47407	-0.44043	-0.48116	-0.45276
4.16	-0.44804	-0.50588	-0.48016	-0.5234	-0.49412
4.17	-0.48466	-0.53597	-0.52012	-0.56242	-0.53507
4.18	-0.52112	-0.56377	-0.55933	-0.59748	-0.57496
4.19	-0.55625	-0.58881	-0.59667	-0.62798	-0.61309
4.2	-0.58878	-0.61061	-0.63095	-0.65349	-0.64872
4.21	-0.61742	-0.62879	-0.66099	-0.67374	-0.6811
4.22	-0.64096	-0.64297	-0.68567	-0.68863	-0.70954
4.23	-0.65832	-0.65286	-0.70403	-0.69822	-0.73343
4.24	-0.66865	-0.65823	-0.71534	-0.70275	-0.75234
4.25	-0.67139	-0.65891	-0.71916	-0.70255	-0.76597

## Sheet: Figure 2b
composition	Dis_Pb	Dis_Ti	Dis_Mg	Dis_Nb
20	0.3731	0.24225	0.2136	0.15726
25	0.3865	0.28	0.2099	0.16786
30	0.3695	0.2729	0.2101	0.17016
35	0.3735	0.2994	0.2099	0.17497
45	0.3894	0.3096	0.2216	0.18058

## Sheet: Figure 3b
composition	S_[001]	S_[111]	S_[101]
20	0.02814	0.31514	0.27641
25	0.10745	0.36509	0.28904
30	0.26433	0.36949	0.29392
35	0.54204	0.07346	0.22372
45	0.64556	0.00673	0.15261

## Sheet: Figure 4a
composition	d33(pC/N)
20	220
25	288
28	455
30	590
31	650
32	700
33	681
34	640
35	565
38	442
40	358
45	235

## Sheet: Figure 4b
composition	Polar_length	Disorder parameters x
20	22.8119	0.38513
25	24.9849	0.4242
30	28.2418	0.49301
35	32.2408	0.57497
45	34.9382	0.63377

## Sheet: Figure 5b
composition	ΔTmax(°C)	Local random field(kV/mm)
20	6	30
25	4	22.5
30	3	15
33	1.5	7.5
35	0.5	6
40	0	1.5
45	0	0.75

## Sheet: Figure 5c
composition	d33(pC/N)
20	233.333
25	353.333
30	486.667
33	753.333
35	666.667
40	300
45	180
